# Supplementary material for: A combination of HLA-DP α and β chain polymorphisms paired with a SNP in the DPB1 3’ UTR region, denoting expression levels, are associated with atopic dermatitis
Source: Front Genet. 2023 Jan 23;14:1004138. doi: 10.3389/fgene.2023.1004138 (PMC9995861; doi:10.3389/fgene.2023.1004138)
Supplement: Supplementary file 1 [file DataSheet1.xlsx]

## Sheet: Supplemental Table 1
Supplemental Table 1. Allelic frequency based on chromosome with 95% CI for DPA1, DPB1, DQA1, DQB1 and DRB1 for all genotyped alleles by case and control status and by race.
Allele	Controls		Cases		White Controls		White Cases		Black Controls		Black Cases
	n	AF (95% CI)	n	AF (95% CI)	n	AF (95% CI)	n	AF (95% CI)	n	AF (95% CI)	n	AF (95% CI)
DPA1*01:03	517	0.72 (0.68,0.75)	496	0.59 (0.55,0.62)	426	0.80 (0.76,0.83)	330	0.76 (0.72,0.80)	88	0.48 (0.41,0.56)	141	0.39 (0.34,0.44)
DPA1*01:04	5	0.01 (0.00,0.02)	3	0.00 (0.00,0.01)	4	0.01 (0.00,0.02)	3	0.01 (0.00,0.02)	1	0.01 (0.00,0.03)	0	0.00 (0.00,0.01)
DPA1*01:05	3	0.00 (0.00,0.01)	0	0.00 (0.00,0.00)	2	0.00 (0.00,0.01)	0	0.00 (0.00,0.01)	1	0.01 (0.00,0.03)	0	0.00 (0.00,0.01)
DPA1*01:NEW	0	0.00 (0.00,0.01)	1	0.00 (0.00,0.01)	0	0.00 (0.00,0.01)	0	0.00 (0.00,0.01)	0	0.00 (0.00,0.02)	1	0.00 (0.00,0.02)
DPA1*02:01	127	0.18 (0.15,0.21)	207	0.24 (0.22,0.28)	82	0.15 (0.12,0.19)	69	0.16 (0.13,0.20)	45	0.25 (0.19,0.32)	128	0.35 (0.30,0.40)
DPA1*02:02	40	0.06 (0.04,0.07)	84	0.10 (0.08,0.12)	11	0.02 (0.01,0.04)	21	0.05 (0.03,0.07)	28	0.15 (0.10,0.21)	51	0.14 (0.11,0.18)
DPA1*02:06	2	0.00 (0.00,0.01)	3	0.00 (0.00,0.01)	2	0.00 (0.00,0.01)	2	0.00 (0.00,0.02)	0	0.00 (0.00,0.02)	1	0.00 (0.00,0.02)
DPA1*02:07	4	0.01 (0.00,0.01)	3	0.00 (0.00,0.01)	3	0.01 (0.00,0.02)	3	0.01 (0.00,0.02)	1	0.01 (0.00,0.03)	0	0.00 (0.00,0.01)
DPA1*02:12	3	0.00 (0.00,0.01)	6	0.01 (0.00,0.02)	0	0.00 (0.00,0.01)	0	0.00 (0.00,0.01)	3	0.02 (0.00,0.05)	6	0.02 (0.01,0.04)
DPA1*02:NEW	1	0.00 (0.00,0.01)	1	0.00 (0.00,0.01)	1	0.00 (0.00,0.01)	0	0.00 (0.00,0.01)	0	0.00 (0.00,0.02)	1	0.00 (0.00,0.02)
DPA1*03:01	14	0.02 (0.01,0.03)	34	0.04 (0.03,0.06)	3	0.01 (0.00,0.02)	6	0.01 (0.01,0.03)	11	0.06 (0.03,0.11)	29	0.08 (0.05,0.11)
DPA1*03:02	0	0.00 (0.00,0.01)	1	0.00 (0.00,0.01)	0	0.00 (0.00,0.01)	0	0.00 (0.00,0.01)	0	0.00 (0.00,0.02)	1	0.00 (0.00,0.02)
DPA1*03:05Q	3	0.00 (0.00,0.01)	2	0.00 (0.00,0.01)	0	0.00 (0.00,0.01)	0	0.00 (0.00,0.01)	3	0.02 (0.00,0.05)	2	0.01 (0.00,0.02)
DPA1*03:NEW	0	0.00 (0.00,0.01)	4	0.00 (0.00,0.01)	0	0.00 (0.00,0.01)	0	0.00 (0.00,0.01)	0	0.00 (0.00,0.02)	4	0.01 (0.00,0.03)
DPA1*04:02	1	0.00 (0.00,0.01)	1	0.00 (0.00,0.01)	0	0.00 (0.00,0.01)	0	0.00 (0.00,0.01)	1	0.01 (0.00,0.03)	1	0.00 (0.00,0.02)
DPB1*01:01	91	0.13 (0.10,0.15)	126	0.15 (0.13,0.18)	36	0.07 (0.05,0.09)	18	0.04 (0.02,0.06)	55	0.30 (0.23,0.37)	104	0.29 (0.24,0.34)
DPB1*02:01	95	0.13 (0.11,0.16)	98	0.12 (0.10,0.14)	76	0.14 (0.11,0.17)	64	0.15 (0.12,0.18)	19	0.10 (0.06,0.16)	32	0.09 (0.06,0.12)
DPB1*02:02	3	0.00 (0.00,0.01)	9	0.01 (0.00,0.02)	2	0.00 (0.00,0.01)	4	0.01 (0.00,0.02)	1	0.01 (0.00,0.03)	2	0.01 (0.00,0.02)
DPB1*03:01	66	0.09 (0.07,0.11)	72	0.09 (0.07,0.11)	56	0.10 (0.08,0.13)	48	0.11 (0.08,0.14)	10	0.05 (0.03,0.10)	20	0.06 (0.03,0.08)
DPB1*04:01	254	0.35 (0.32,0.39)	197	0.23 (0.21,0.26)	216	0.40 (0.36,0.45)	141	0.32 (0.28,0.37)	36	0.20 (0.14,0.26)	42	0.12 (0.08,0.15)
DPB1*04:02	81	0.11 (0.09,0.14)	92	0.11 (0.09,0.13)	65	0.12 (0.10,0.15)	61	0.14 (0.11,0.18)	15	0.08 (0.05,0.13)	30	0.08 (0.06,0.12)
DPB1*05:01	16	0.02 (0.01,0.04)	27	0.03 (0.02,0.05)	14	0.03 (0.01,0.04)	15	0.03 (0.02,0.06)	1	0.01 (0.00,0.03)	6	0.02 (0.01,0.04)
DPB1*06:01	6	0.01 (0.00,0.02)	11	0.01 (0.01,0.02)	5	0.01 (0.00,0.02)	8	0.02 (0.01,0.04)	1	0.01 (0.00,0.03)	2	0.01 (0.00,0.02)
DPB1*09:01	5	0.01 (0.00,0.02)	6	0.01 (0.00,0.02)	5	0.01 (0.00,0.02)	2	0.00 (0.00,0.02)	0	0.00 (0.00,0.02)	0	0.00 (0.00,0.01)
DPB1*10:01	7	0.01 (0.00,0.02)	7	0.01 (0.00,0.02)	7	0.01 (0.01,0.03)	5	0.01 (0.00,0.03)	0	0.00 (0.00,0.02)	2	0.01 (0.00,0.02)
DPB1*11:01	9	0.01 (0.01,0.02)	13	0.02 (0.01,0.03)	4	0.01 (0.00,0.02)	7	0.02 (0.01,0.03)	5	0.03 (0.01,0.06)	6	0.02 (0.01,0.04)
DPB1*13:01	18	0.02 (0.01,0.04)	29	0.03 (0.02,0.05)	15	0.03 (0.02,0.05)	15	0.03 (0.02,0.06)	3	0.02 (0.00,0.05)	11	0.03 (0.02,0.05)
DPB1*14:01	5	0.01 (0.00,0.02)	14	0.02 (0.01,0.03)	5	0.01 (0.00,0.02)	11	0.03 (0.01,0.04)	0	0.00 (0.00,0.02)	3	0.01 (0.00,0.02)
DPB1*15:01	7	0.01 (0.00,0.02)	4	0.00 (0.00,0.01)	4	0.01 (0.00,0.02)	4	0.01 (0.00,0.02)	3	0.02 (0.00,0.05)	0	0.00 (0.00,0.01)
DPB1*16:01	1	0.00 (0.00,0.01)	2	0.00 (0.00,0.01)	1	0.00 (0.00,0.01)	1	0.00 (0.00,0.01)	0	0.00 (0.00,0.02)	1	0.00 (0.00,0.02)
DPB1*17:01	18	0.02 (0.01,0.04)	37	0.04 (0.03,0.06)	9	0.02 (0.01,0.03)	11	0.03 (0.01,0.04)	9	0.05 (0.02,0.09)	26	0.07 (0.05,0.10)
DPB1*18:01	10	0.01 (0.01,0.03)	13	0.02 (0.01,0.03)	0	0.00 (0.00,0.01)	0	0.00 (0.00,0.01)	10	0.05 (0.03,0.10)	13	0.04 (0.02,0.06)
DPB1*18:NEW	0	0.00 (0.00,0.01)	1	0.00 (0.00,0.01)	0	0.00 (0.00,0.01)	0	0.00 (0.00,0.01)	0	0.00 (0.00,0.02)	1	0.00 (0.00,0.02)
DPB1*19:01	3	0.00 (0.00,0.01)	2	0.00 (0.00,0.01)	2	0.00 (0.00,0.01)	2	0.00 (0.00,0.02)	1	0.01 (0.00,0.03)	0	0.00 (0.00,0.01)
DPB1*20:01	3	0.00 (0.00,0.01)	0	0.00 (0.00,0.00)	3	0.01 (0.00,0.02)	0	0.00 (0.00,0.01)	0	0.00 (0.00,0.02)	0	0.00 (0.00,0.01)
DPB1*21:01	0	0.00 (0.00,0.01)	3	0.00 (0.00,0.01)	0	0.00 (0.00,0.01)	1	0.00 (0.00,0.01)	0	0.00 (0.00,0.02)	0	0.00 (0.00,0.01)
DPB1*23:01	2	0.00 (0.00,0.01)	4	0.00 (0.00,0.01)	2	0.00 (0.00,0.01)	4	0.01 (0.00,0.02)	0	0.00 (0.00,0.02)	0	0.00 (0.00,0.01)
DPB1*29:01	0	0.00 (0.00,0.01)	2	0.00 (0.00,0.01)	0	0.00 (0.00,0.01)	0	0.00 (0.00,0.01)	0	0.00 (0.00,0.02)	2	0.01 (0.00,0.02)
DPB1*30:01	1	0.00 (0.00,0.01)	3	0.00 (0.00,0.01)	0	0.00 (0.00,0.01)	0	0.00 (0.00,0.01)	1	0.01 (0.00,0.03)	3	0.01 (0.00,0.02)
DPB1*35:01	0	0.00 (0.00,0.01)	1	0.00 (0.00,0.01)	0	0.00 (0.00,0.01)	1	0.00 (0.00,0.01)	0	0.00 (0.00,0.02)	0	0.00 (0.00,0.01)
DPB1*36:01	0	0.00 (0.00,0.01)	1	0.00 (0.00,0.01)	0	0.00 (0.00,0.01)	0	0.00 (0.00,0.01)	0	0.00 (0.00,0.02)	0	0.00 (0.00,0.01)
DPB1*39:01	1	0.00 (0.00,0.01)	3	0.00 (0.00,0.01)	0	0.00 (0.00,0.01)	0	0.00 (0.00,0.01)	1	0.01 (0.00,0.03)	3	0.01 (0.00,0.02)
DPB1*40:01	2	0.00 (0.00,0.01)	4	0.00 (0.00,0.01)	0	0.00 (0.00,0.01)	0	0.00 (0.00,0.01)	2	0.01 (0.00,0.04)	4	0.01 (0.00,0.03)
DPB1*45:01	0	0.00 (0.00,0.01)	2	0.00 (0.00,0.01)	0	0.00 (0.00,0.01)	2	0.00 (0.00,0.02)	0	0.00 (0.00,0.02)	0	0.00 (0.00,0.01)
DPB1*49:01	0	0.00 (0.00,0.01)	1	0.00 (0.00,0.01)	0	0.00 (0.00,0.01)	1	0.00 (0.00,0.01)	0	0.00 (0.00,0.02)	0	0.00 (0.00,0.01)
DPB1*55:01	0	0.00 (0.00,0.01)	1	0.00 (0.00,0.01)	0	0.00 (0.00,0.01)	1	0.00 (0.00,0.01)	0	0.00 (0.00,0.02)	0	0.00 (0.00,0.01)
DPB1*85:01	3	0.00 (0.00,0.01)	6	0.01 (0.00,0.02)	0	0.00 (0.00,0.01)	0	0.00 (0.00,0.01)	3	0.02 (0.00,0.05)	6	0.02 (0.01,0.04)
DPB1*90:01	0	0.00 (0.00,0.01)	1	0.00 (0.00,0.01)	0	0.00 (0.00,0.01)	0	0.00 (0.00,0.01)	0	0.00 (0.00,0.02)	1	0.00 (0.00,0.02)
DPB1*100:01	0	0.00 (0.00,0.01)	1	0.00 (0.00,0.01)	0	0.00 (0.00,0.01)	0	0.00 (0.00,0.01)	0	0.00 (0.00,0.02)	0	0.00 (0.00,0.01)
DPB1*104:01	3	0.00 (0.00,0.01)	14	0.02 (0.01,0.03)	3	0.01 (0.00,0.02)	1	0.00 (0.00,0.01)	0	0.00 (0.00,0.02)	13	0.04 (0.02,0.06)
DPB1*105:01	6	0.01 (0.00,0.02)	13	0.02 (0.01,0.03)	1	0.00 (0.00,0.01)	1	0.00 (0.00,0.01)	5	0.03 (0.01,0.06)	12	0.03 (0.02,0.06)
DPB1*106:01	0	0.00 (0.00,0.01)	1	0.00 (0.00,0.01)	0	0.00 (0.00,0.01)	0	0.00 (0.00,0.01)	0	0.00 (0.00,0.02)	1	0.00 (0.00,0.02)
DPB1*126:01	0	0.00 (0.00,0.01)	1	0.00 (0.00,0.01)	0	0.00 (0.00,0.01)	1	0.00 (0.00,0.01)	0	0.00 (0.00,0.02)	0	0.00 (0.00,0.01)
DPB1*131:01	2	0.00 (0.00,0.01)	13	0.02 (0.01,0.03)	0	0.00 (0.00,0.01)	0	0.00 (0.00,0.01)	2	0.01 (0.00,0.04)	13	0.04 (0.02,0.06)
DPB1*133:01	0	0.00 (0.00,0.01)	1	0.00 (0.00,0.01)	0	0.00 (0.00,0.01)	1	0.00 (0.00,0.01)	0	0.00 (0.00,0.02)	0	0.00 (0.00,0.01)
DPB1*138:01	0	0.00 (0.00,0.01)	1	0.00 (0.00,0.01)	0	0.00 (0.00,0.01)	1	0.00 (0.00,0.01)	0	0.00 (0.00,0.02)	0	0.00 (0.00,0.01)
DPB1*350:01	2	0.00 (0.00,0.01)	0	0.00 (0.00,0.00)	2	0.00 (0.00,0.01)	0	0.00 (0.00,0.01)	0	0.00 (0.00,0.02)	0	0.00 (0.00,0.01)
DPB1*417:01	0	0.00 (0.00,0.01)	3	0.00 (0.00,0.01)	0	0.00 (0.00,0.01)	1	0.00 (0.00,0.01)	0	0.00 (0.00,0.02)	2	0.01 (0.00,0.02)
DPB1*519:01	1	0.00 (0.00,0.01)	0	0.00 (0.00,0.00)	0	0.00 (0.00,0.01)	0	0.00 (0.00,0.01)	1	0.01 (0.00,0.03)	0	0.00 (0.00,0.01)
DPB1*535:01	0	0.00 (0.00,0.01)	1	0.00 (0.00,0.01)	0	0.00 (0.00,0.01)	1	0.00 (0.00,0.01)	0	0.00 (0.00,0.02)	0	0.00 (0.00,0.01)
DPB1*907:01	0	0.00 (0.00,0.01)	1	0.00 (0.00,0.01)	0	0.00 (0.00,0.01)	0	0.00 (0.00,0.01)	0	0.00 (0.00,0.02)	1	0.00 (0.00,0.02)
DPB1*NEW	1	0.00 (0.00,0.01)	0	0.00 (0.00,0.00)	1	0.00 (0.00,0.01)	0	0.00 (0.00,0.01)	0	0.00 (0.00,0.02)	0	0.00 (0.00,0.01)
DQA1*01:01	70	0.10 (0.08,0.12)	69	0.08 (0.06,0.10)	61	0.11 (0.09,0.14)	44	0.10 (0.07,0.13)	9	0.05 (0.02,0.09)	22	0.06 (0.04,0.09)
DQA1*01:02	151	0.21 (0.18,0.24)	203	0.24 (0.21,0.27)	96	0.18 (0.15,0.22)	80	0.18 (0.15,0.22)	55	0.30 (0.23,0.37)	112	0.31 (0.26,0.36)
DQA1*01:03	42	0.06 (0.04,0.08)	51	0.06 (0.05,0.08)	36	0.07 (0.05,0.09)	29	0.07 (0.04,0.09)	6	0.03 (0.01,0.07)	18	0.05 (0.03,0.08)
DQA1*01:04	19	0.03 (0.02,0.04)	14	0.02 (0.01,0.03)	18	0.03 (0.02,0.05)	9	0.02 (0.01,0.04)	1	0.01 (0.00,0.03)	4	0.01 (0.00,0.03)
DQA1*01:05	18	0.02 (0.01,0.04)	28	0.03 (0.02,0.05)	7	0.01 (0.01,0.03)	8	0.02 (0.01,0.04)	10	0.05 (0.03,0.10)	19	0.05 (0.03,0.08)
DQA1*01:10	0	0.00 (0.00,0.01)	1	0.00 (0.00,0.01)	0	0.00 (0.00,0.01)	1	0.00 (0.00,0.01)	0	0.00 (0.00,0.02)	0	0.00 (0.00,0.01)
DQA1*01:21	0	0.00 (0.00,0.01)	1	0.00 (0.00,0.01)	0	0.00 (0.00,0.01)	1	0.00 (0.00,0.01)	0	0.00 (0.00,0.02)	0	0.00 (0.00,0.01)
DQA1*02:01	96	0.13 (0.11,0.16)	84	0.10 (0.08,0.12)	73	0.14 (0.11,0.17)	56	0.13 (0.10,0.16)	23	0.12 (0.08,0.18)	28	0.08 (0.05,0.11)
DQA1*02:NEW	1	0.00 (0.00,0.01)	1	0.00 (0.00,0.01)	1	0.00 (0.00,0.01)	0	0.00 (0.00,0.01)	0	0.00 (0.00,0.02)	1	0.00 (0.00,0.02)
DQA1*03:01	51	0.07 (0.05,0.09)	54	0.06 (0.05,0.08)	42	0.08 (0.06,0.10)	38	0.09 (0.06,0.12)	9	0.05 (0.02,0.09)	12	0.03 (0.02,0.06)
DQA1*03:02	5	0.01 (0.00,0.02)	9	0.01 (0.00,0.02)	4	0.01 (0.00,0.02)	5	0.01 (0.00,0.03)	1	0.01 (0.00,0.03)	3	0.01 (0.00,0.02)
DQA1*03:03	51	0.07 (0.05,0.09)	63	0.07 (0.06,0.09)	37	0.07 (0.05,0.09)	26	0.06 (0.04,0.09)	14	0.08 (0.04,0.12)	34	0.09 (0.07,0.13)
DQA1*03:NEW	0	0.00 (0.00,0.01)	1	0.00 (0.00,0.01)	0	0.00 (0.00,0.01)	0	0.00 (0.00,0.01)	0	0.00 (0.00,0.02)	1	0.00 (0.00,0.02)
DQA1*04:01	37	0.05 (0.04,0.07)	46	0.05 (0.04,0.07)	19	0.04 (0.02,0.06)	15	0.03 (0.02,0.06)	18	0.10 (0.06,0.15)	29	0.08 (0.05,0.11)
DQA1*04:02	1	0.00 (0.00,0.01)	3	0.00 (0.00,0.01)	1	0.00 (0.00,0.01)	2	0.00 (0.00,0.02)	0	0.00 (0.00,0.02)	0	0.00 (0.00,0.01)
DQA1*05:01	75	0.10 (0.08,0.13)	76	0.09 (0.07,0.11)	60	0.11 (0.09,0.14)	45	0.10 (0.08,0.14)	15	0.08 (0.05,0.13)	25	0.07 (0.04,0.10)
DQA1*05:03	3	0.00 (0.00,0.01)	2	0.00 (0.00,0.01)	1	0.00 (0.00,0.01)	1	0.00 (0.00,0.01)	1	0.01 (0.00,0.03)	0	0.00 (0.00,0.01)
DQA1*05:05	98	0.14 (0.11,0.16)	123	0.15 (0.12,0.17)	72	0.13 (0.11,0.17)	69	0.16 (0.13,0.20)	24	0.13 (0.08,0.19)	51	0.14 (0.11,0.18)
DQA1*05:09	4	0.01 (0.00,0.01)	1	0.00 (0.00,0.01)	4	0.01 (0.00,0.02)	1	0.00 (0.00,0.01)	0	0.00 (0.00,0.02)	0	0.00 (0.00,0.01)
DQA1*05:11	0	0.00 (0.00,0.01)	2	0.00 (0.00,0.01)	0	0.00 (0.00,0.01)	0	0.00 (0.00,0.01)	0	0.00 (0.00,0.02)	2	0.01 (0.00,0.02)
DQA1*05:NEW	0	0.00 (0.00,0.01)	1	0.00 (0.00,0.01)	0	0.00 (0.00,0.01)	0	0.00 (0.00,0.01)	0	0.00 (0.00,0.02)	1	0.00 (0.00,0.02)
DQA1*06:01	2	0.00 (0.00,0.01)	13	0.02 (0.01,0.03)	2	0.00 (0.00,0.01)	6	0.01 (0.01,0.03)	0	0.00 (0.00,0.02)	2	0.01 (0.00,0.02)
DQB1*02:01	75	0.10 (0.08,0.13)	74	0.09 (0.07,0.11)	60	0.11 (0.09,0.14)	45	0.10 (0.08,0.14)	15	0.08 (0.05,0.13)	23	0.07 (0.04,0.10)
DQB1*02:02	76	0.11 (0.08,0.13)	86	0.10 (0.08,0.13)	49	0.09 (0.07,0.12)	44	0.10 (0.07,0.13)	27	0.15 (0.10,0.21)	42	0.12 (0.09,0.16)
DQB1*02:03	1	0.00 (0.00,0.01)	1	0.00 (0.00,0.01)	0	0.00 (0.00,0.01)	0	0.00 (0.00,0.01)	1	0.01 (0.00,0.03)	1	0.00 (0.00,0.02)
DQB1*03:01	119	0.17 (0.14,0.19)	130	0.16 (0.13,0.18)	100	0.19 (0.16,0.22)	94	0.22 (0.18,0.26)	16	0.09 (0.05,0.14)	29	0.08 (0.06,0.12)
DQB1*03:02	62	0.09 (0.07,0.11)	67	0.08 (0.06,0.10)	50	0.09 (0.07,0.12)	39	0.09 (0.06,0.12)	12	0.07 (0.03,0.11)	24	0.07 (0.04,0.10)
DQB1*03:03	34	0.05 (0.03,0.07)	27	0.03 (0.02,0.05)	30	0.06 (0.04,0.08)	19	0.04 (0.03,0.07)	4	0.02 (0.01,0.06)	7	0.02 (0.01,0.04)
DQB1*03:04	0	0.00 (0.00,0.01)	1	0.00 (0.00,0.01)	0	0.00 (0.00,0.01)	1	0.00 (0.00,0.01)	0	0.00 (0.00,0.02)	0	0.00 (0.00,0.01)
DQB1*03:05	1	0.00 (0.00,0.01)	1	0.00 (0.00,0.01)	1	0.00 (0.00,0.01)	1	0.00 (0.00,0.01)	0	0.00 (0.00,0.02)	0	0.00 (0.00,0.01)
DQB1*03:19	15	0.02 (0.01,0.03)	42	0.05 (0.04,0.07)	4	0.01 (0.00,0.02)	2	0.00 (0.00,0.02)	11	0.06 (0.03,0.11)	37	0.11 (0.08,0.14)
DQB1*03:NEW	1	0.00 (0.00,0.01)	0	0.00 (0.00,0.00)	1	0.00 (0.00,0.01)	0	0.00 (0.00,0.01)	0	0.00 (0.00,0.02)	0	0.00 (0.00,0.01)
DQB1*04:01	0	0.00 (0.00,0.01)	2	0.00 (0.00,0.01)	0	0.00 (0.00,0.01)	1	0.00 (0.00,0.01)	0	0.00 (0.00,0.02)	0	0.00 (0.00,0.01)
DQB1*04:02	36	0.05 (0.04,0.07)	42	0.05 (0.04,0.07)	21	0.04 (0.02,0.06)	19	0.04 (0.03,0.07)	15	0.08 (0.05,0.13)	19	0.05 (0.03,0.08)
DQB1*05:01	96	0.13 (0.11,0.16)	100	0.12 (0.10,0.14)	69	0.13 (0.10,0.16)	51	0.12 (0.09,0.15)	26	0.14 (0.10,0.20)	45	0.13 (0.10,0.17)
DQB1*05:02	19	0.03 (0.02,0.04)	24	0.03 (0.02,0.04)	15	0.03 (0.02,0.05)	7	0.02 (0.01,0.03)	4	0.02 (0.01,0.06)	13	0.04 (0.02,0.06)
DQB1*05:03	19	0.03 (0.02,0.04)	16	0.02 (0.01,0.03)	18	0.03 (0.02,0.05)	9	0.02 (0.01,0.04)	1	0.01 (0.00,0.03)	7	0.02 (0.01,0.04)
DQB1*05:04	0	0.00 (0.00,0.01)	1	0.00 (0.00,0.01)	0	0.00 (0.00,0.01)	1	0.00 (0.00,0.01)	0	0.00 (0.00,0.02)	0	0.00 (0.00,0.01)
DQB1*06:01	10	0.01 (0.01,0.03)	12	0.01 (0.01,0.03)	10	0.02 (0.01,0.03)	5	0.01 (0.00,0.03)	0	0.00 (0.00,0.02)	4	0.01 (0.00,0.03)
DQB1*06:02	90	0.13 (0.10,0.15)	118	0.14 (0.12,0.17)	56	0.10 (0.08,0.13)	47	0.11 (0.08,0.14)	34	0.19 (0.13,0.25)	65	0.19 (0.15,0.23)
DQB1*06:03	33	0.05 (0.03,0.06)	37	0.04 (0.03,0.06)	28	0.05 (0.04,0.07)	28	0.06 (0.04,0.09)	5	0.03 (0.01,0.06)	8	0.02 (0.01,0.04)
DQB1*06:04	21	0.03 (0.02,0.04)	23	0.03 (0.02,0.04)	16	0.03 (0.02,0.05)	13	0.03 (0.02,0.05)	5	0.03 (0.01,0.06)	10	0.03 (0.01,0.05)
DQB1*06:08	0	0.00 (0.00,0.01)	2	0.00 (0.00,0.01)	0	0.00 (0.00,0.01)	0	0.00 (0.00,0.01)	0	0.00 (0.00,0.02)	2	0.01 (0.00,0.02)
DQB1*06:09	10	0.01 (0.01,0.03)	23	0.03 (0.02,0.04)	6	0.01 (0.00,0.02)	10	0.02 (0.01,0.04)	4	0.02 (0.01,0.06)	11	0.03 (0.02,0.06)
DQB1*06:NEW	0	0.00 (0.00,0.01)	1	0.00 (0.00,0.01)	0	0.00 (0.00,0.01)	0	0.00 (0.00,0.01)	0	0.00 (0.00,0.02)	1	0.00 (0.00,0.02)
DRB1*01:01	51	0.07 (0.05,0.09)	38	0.04 (0.03,0.06)	47	0.09 (0.07,0.12)	28	0.06 (0.04,0.09)	4	0.02 (0.01,0.05)	8	0.02 (0.01,0.04)
DRB1*01:02	15	0.02 (0.01,0.03)	28	0.03 (0.02,0.05)	9	0.02 (0.01,0.03)	14	0.03 (0.02,0.05)	6	0.03 (0.01,0.06)	14	0.04 (0.02,0.06)
DRB1*01:03	5	0.01 (0.00,0.02)	3	0.00 (0.00,0.01)	5	0.01 (0.00,0.02)	3	0.01 (0.00,0.02)	0	0.00 (0.00,0.02)	0	0.00 (0.00,0.01)
DRB1*03:01	75	0.10 (0.08,0.12)	75	0.09 (0.07,0.11)	61	0.11 (0.09,0.14)	47	0.11 (0.08,0.14)	14	0.06 (0.04,0.11)	22	0.06 (0.04,0.09)
DRB1*03:02	13	0.02 (0.01,0.03)	23	0.03 (0.02,0.04)	1	0.00 (0.00,0.01)	4	0.01 (0.00,0.02)	12	0.06 (0.03,0.10)	18	0.05 (0.03,0.08)
DRB1*04:01	53	0.07 (0.05,0.09)	40	0.05 (0.03,0.06)	48	0.09 (0.07,0.12)	27	0.06 (0.04,0.09)	5	0.02 (0.01,0.05)	11	0.03 (0.01,0.05)
DRB1*04:02	10	0.01 (0.01,0.02)	6	0.01 (0.00,0.02)	8	0.01 (0.01,0.03)	4	0.01 (0.00,0.02)	2	0.01 (0.00,0.03)	2	0.01 (0.00,0.02)
DRB1*04:03	4	0.01 (0.00,0.01)	6	0.01 (0.00,0.02)	4	0.01 (0.00,0.02)	3	0.01 (0.00,0.02)	0	0.00 (0.00,0.02)	1	0.00 (0.00,0.01)
DRB1*04:04	20	0.03 (0.02,0.04)	23	0.03 (0.02,0.04)	13	0.02 (0.01,0.04)	21	0.05 (0.03,0.07)	7	0.03 (0.01,0.07)	1	0.00 (0.00,0.01)
DRB1*04:05	9	0.01 (0.01,0.02)	16	0.02 (0.01,0.03)	6	0.01 (0.00,0.02)	3	0.01 (0.00,0.02)	3	0.01 (0.00,0.04)	12	0.03 (0.02,0.06)
DRB1*04:06	0	0.00 (0.00,0.00)	1	0.00 (0.00,0.01)	0	0.00 (0.00,0.01)	0	0.00 (0.00,0.01)	0	0.00 (0.00,0.02)	0	0.00 (0.00,0.01)
DRB1*04:07	2	0.00 (0.00,0.01)	6	0.01 (0.00,0.02)	1	0.00 (0.00,0.01)	4	0.01 (0.00,0.02)	1	0.00 (0.00,0.03)	2	0.01 (0.00,0.02)
DRB1*04:08	0	0.00 (0.00,0.00)	2	0.00 (0.00,0.01)	0	0.00 (0.00,0.01)	0	0.00 (0.00,0.01)	0	0.00 (0.00,0.02)	2	0.01 (0.00,0.02)
DRB1*04:10	0	0.00 (0.00,0.00)	1	0.00 (0.00,0.01)	0	0.00 (0.00,0.01)	1	0.00 (0.00,0.01)	0	0.00 (0.00,0.02)	0	0.00 (0.00,0.01)
DRB1*07:01	101	0.13 (0.11,0.16)	81	0.10 (0.08,0.12)	74	0.14 (0.11,0.17)	56	0.13 (0.10,0.16)	27	0.13 (0.08,0.18)	25	0.07 (0.04,0.10)
DRB1*08:01	16	0.02 (0.01,0.03)	10	0.01 (0.01,0.02)	14	0.03 (0.01,0.04)	8	0.02 (0.01,0.04)	2	0.01 (0.00,0.03)	1	0.00 (0.00,0.01)
DRB1*08:02	3	0.00 (0.00,0.01)	5	0.01 (0.00,0.01)	2	0.00 (0.00,0.01)	3	0.01 (0.00,0.02)	1	0.00 (0.00,0.03)	1	0.00 (0.00,0.01)
DRB1*08:03	2	0.00 (0.00,0.01)	5	0.01 (0.00,0.01)	2	0.00 (0.00,0.01)	1	0.00 (0.00,0.01)	0	0.00 (0.00,0.02)	2	0.01 (0.00,0.02)
DRB1*08:04	14	0.02 (0.01,0.03)	16	0.02 (0.01,0.03)	2	0.00 (0.00,0.01)	4	0.01 (0.00,0.02)	12	0.06 (0.03,0.10)	12	0.03 (0.02,0.06)
DRB1*08:06	1	0.00 (0.00,0.01)	0	0.00 (0.00,0.00)	0	0.00 (0.00,0.01)	0	0.00 (0.00,0.01)	1	0.00 (0.00,0.03)	0	0.00 (0.00,0.01)
DRB1*08:NEW	1	0.00 (0.00,0.01)	0	0.00 (0.00,0.00)	1	0.00 (0.00,0.01)	0	0.00 (0.00,0.01)	0	0.00 (0.00,0.02)	0	0.00 (0.00,0.01)
DRB1*09:01	15	0.02 (0.01,0.03)	16	0.02 (0.01,0.03)	4	0.01 (0.00,0.02)	5	0.01 (0.00,0.03)	11	0.05 (0.03,0.09)	10	0.03 (0.01,0.05)
DRB1*10:01	8	0.01 (0.00,0.02)	16	0.02 (0.01,0.03)	6	0.01 (0.00,0.02)	7	0.02 (0.01,0.03)	1	0.00 (0.00,0.03)	8	0.02 (0.01,0.04)
DRB1*11:01	40	0.05 (0.04,0.07)	77	0.09 (0.07,0.11)	29	0.05 (0.04,0.08)	38	0.09 (0.06,0.12)	11	0.05 (0.03,0.09)	38	0.10 (0.07,0.14)
DRB1*11:02	8	0.01 (0.00,0.02)	20	0.02 (0.01,0.04)	2	0.00 (0.00,0.01)	0	0.00 (0.00,0.01)	6	0.03 (0.01,0.06)	19	0.05 (0.03,0.08)
DRB1*11:03	3	0.00 (0.00,0.01)	1	0.00 (0.00,0.01)	3	0.01 (0.00,0.02)	1	0.00 (0.00,0.01)	0	0.00 (0.00,0.02)	0	0.00 (0.00,0.01)
DRB1*11:04	28	0.04 (0.02,0.05)	25	0.03 (0.02,0.04)	26	0.05 (0.03,0.07)	22	0.05 (0.03,0.08)	2	0.01 (0.00,0.03)	3	0.01 (0.00,0.02)
DRB1*11:11	0	0.00 (0.00,0.00)	1	0.00 (0.00,0.01)	0	0.00 (0.00,0.01)	1	0.00 (0.00,0.01)	0	0.00 (0.00,0.02)	0	0.00 (0.00,0.01)
DRB1*11:NEW	1	0.00 (0.00,0.01)	0	0.00 (0.00,0.00)	1	0.00 (0.00,0.01)	0	0.00 (0.00,0.01)	0	0.00 (0.00,0.02)	0	0.00 (0.00,0.01)
DRB1*12:01	23	0.03 (0.02,0.05)	15	0.02 (0.01,0.03)	10	0.02 (0.01,0.03)	4	0.01 (0.00,0.02)	13	0.06 (0.03,0.10)	11	0.03 (0.01,0.05)
DRB1*12:02	0	0.00 (0.00,0.00)	12	0.01 (0.01,0.02)	0	0.00 (0.00,0.01)	5	0.01 (0.00,0.03)	0	0.00 (0.00,0.02)	2	0.01 (0.00,0.02)
DRB1*13:01	37	0.05 (0.03,0.07)	55	0.06 (0.05,0.08)	26	0.05 (0.03,0.07)	24	0.06 (0.04,0.08)	11	0.05 (0.03,0.09)	30	0.08 (0.06,0.11)
DRB1*13:02	38	0.05 (0.04,0.07)	46	0.05 (0.04,0.07)	23	0.04 (0.03,0.06)	21	0.05 (0.03,0.07)	15	0.07 (0.04,0.11)	23	0.06 (0.04,0.09)
DRB1*13:03	10	0.01 (0.01,0.02)	17	0.02 (0.01,0.03)	7	0.01 (0.01,0.03)	6	0.01 (0.01,0.03)	3	0.01 (0.00,0.04)	11	0.03 (0.01,0.05)
DRB1*13:04	2	0.00 (0.00,0.01)	9	0.01 (0.00,0.02)	0	0.00 (0.00,0.01)	0	0.00 (0.00,0.01)	2	0.01 (0.00,0.03)	7	0.02 (0.01,0.04)
DRB1*13:05	2	0.00 (0.00,0.01)	2	0.00 (0.00,0.01)	2	0.00 (0.00,0.01)	1	0.00 (0.00,0.01)	0	0.00 (0.00,0.02)	1	0.00 (0.00,0.01)
DRB1*14:01	10	0.01 (0.01,0.02)	5	0.01 (0.00,0.01)	7	0.01 (0.01,0.03)	2	0.00 (0.00,0.02)	3	0.01 (0.00,0.04)	3	0.01 (0.00,0.02)
DRB1*14:02	1	0.00 (0.00,0.01)	1	0.00 (0.00,0.01)	0	0.00 (0.00,0.01)	0	0.00 (0.00,0.01)	0	0.00 (0.00,0.02)	0	0.00 (0.00,0.01)
DRB1*14:04	3	0.00 (0.00,0.01)	0	0.00 (0.00,0.00)	3	0.01 (0.00,0.02)	0	0.00 (0.00,0.01)	0	0.00 (0.00,0.02)	0	0.00 (0.00,0.01)
DRB1*14:06	1	0.00 (0.00,0.01)	0	0.00 (0.00,0.00)	0	0.00 (0.00,0.01)	0	0.00 (0.00,0.01)	1	0.00 (0.00,0.03)	0	0.00 (0.00,0.01)
DRB1*14:54	9	0.01 (0.01,0.02)	15	0.02 (0.01,0.03)	9	0.02 (0.01,0.03)	8	0.02 (0.01,0.04)	0	0.00 (0.00,0.02)	6	0.02 (0.01,0.03)
DRB1*15:01	67	0.09 (0.07,0.11)	63	0.07 (0.06,0.09)	55	0.10 (0.08,0.13)	44	0.10 (0.07,0.13)	12	0.06 (0.03,0.10)	12	0.03 (0.02,0.06)
DRB1*15:02	8	0.01 (0.00,0.02)	10	0.01 (0.01,0.02)	8	0.01 (0.01,0.03)	5	0.01 (0.00,0.03)	0	0.00 (0.00,0.02)	2	0.01 (0.00,0.02)
DRB1*15:03	26	0.03 (0.02,0.05)	47	0.06 (0.04,0.07)	2	0.00 (0.00,0.01)	3	0.01 (0.00,0.02)	24	0.11 (0.07,0.16)	45	0.12 (0.09,0.16)
DRB1*15:04	0	0.00 (0.00,0.00)	1	0.00 (0.00,0.01)	0	0.00 (0.00,0.01)	1	0.00 (0.00,0.01)	0	0.00 (0.00,0.02)	0	0.00 (0.00,0.01)
DRB1*16:01	13	0.02 (0.01,0.03)	7	0.01 (0.00,0.02)	11	0.02 (0.01,0.04)	7	0.02 (0.01,0.03)	2	0.01 (0.00,0.03)	0	0.00 (0.00,0.01)
DRB1*16:02	6	0.01 (0.00,0.02)	6	0.01 (0.00,0.02)	2	0.00 (0.00,0.01)	0	0.00 (0.00,0.01)	2	0.01 (0.00,0.03)	5	0.01 (0.00,0.03)

## Sheet: Supplemental Table 2
Supplemental Table 2. Pocket residue analysis for DQA1, DQB1 and DRB1 and residue analysis for non-exon 2 regions sequenced for DPA1, DPB1, DQA1, DQB1 and DRB1.
Epitope	Full Dataset		White		Black		Region	Correction factor (p-value)
	OR (95% CI)	p-value	OR (95% CI)	p-value	OR (95% CI)	p-value
DQA1_11_C	1.07 (0.88,1.29)	0.504	0.94 (0.74,1.21)	0.739	0.84 (1.67,0.34)	0.343	Exon 2 pocket	25 (p < 0.002)
DQA1_11_Y	0.94 (0.77,1.13)	0.504	1.06 (0.83,1.35)	0.829	0.60 (1.19,0.34)	0.343	Exon 2 pocket	25 (p < 0.002)
DQA1_25_F	0.91 (0.71,1.17)	0.465	1.03 (0.76,1.38)	0.758	0.51 (1.40,0.50)	0.502	Exon 2 pocket	25 (p < 0.002)
DQA1_25_Y	1.10 (0.85,1.41)	0.465	0.98 (0.72,1.32)	0.722	0.71 (1.96,0.50)	0.502	Exon 2 pocket	25 (p < 0.002)
DQA1_34_E	0.82 (0.67,1.01)	0.056	0.89 (0.69,1.15)	0.69	0.62 (1.34,0.62)	0.624	Exon 2 pocket	25 (p < 0.002)
DQA1_34_Q	1.22 (0.99,1.50)	0.056	1.12 (0.87,1.45)	0.871	0.75 (1.62,0.62)	0.624	Exon 2 pocket	25 (p < 0.002)
DQA1_54_F	1.33 (0.98,1.80)	0.064	1.05 (0.74,1.51)	0.741	0.92 (3.03,0.09)	0.089	Exon 2 pocket	25 (p < 0.002)
DQA1_54_L	0.75 (0.56,1.02)	0.064	0.95 (0.66,1.35)	0.663	0.33 (1.09,0.09)	0.089	Exon 2 pocket	25 (p < 0.002)
DQA1_55_G	1.07 (0.88,1.29)	0.504	0.94 (0.74,1.21)	0.739	0.84 (1.67,0.34)	0.343	Exon 2 pocket	25 (p < 0.002)
DQA1_55_R	0.94 (0.77,1.13)	0.504	1.06 (0.83,1.35)	0.829	0.60 (1.19,0.34)	0.343	Exon 2 pocket	25 (p < 0.002)
DQA1_56_del	0.93 (0.77,1.13)	0.478	1.06 (0.83,1.34)	0.831	0.56 (1.15,0.23)	0.234	Exon 2 pocket	25 (p < 0.002)
DQA1_56_G	1.07 (0.88,1.29)	0.504	0.94 (0.74,1.21)	0.739	0.84 (1.67,0.34)	0.343	Exon 2 pocket	25 (p < 0.002)
DQA1_56_R	1.01 (0.76,1.33)	0.96	1.00 (0.70,1.42)	0.704	0.65 (1.81,0.79)	0.787	Exon 2 pocket	25 (p < 0.002)
DQA1_61_F	0.94 (0.77,1.13)	0.504	1.06 (0.83,1.35)	0.829	0.60 (1.19,0.34)	0.343	Exon 2 pocket	25 (p < 0.002)
DQA1_61_G	1.07 (0.88,1.29)	0.504	0.94 (0.74,1.21)	0.739	0.84 (1.67,0.34)	0.343	Exon 2 pocket	25 (p < 0.002)
DQA1_64_R	1.07 (0.88,1.29)	0.504	0.94 (0.74,1.21)	0.739	0.84 (1.67,0.34)	0.343	Exon 2 pocket	25 (p < 0.002)
DQA1_64_T	0.94 (0.77,1.13)	0.504	1.06 (0.83,1.35)	0.829	0.60 (1.19,0.34)	0.343	Exon 2 pocket	25 (p < 0.002)
DQA1_69_A	1.07 (0.88,1.29)	0.504	0.94 (0.74,1.21)	0.739	0.84 (1.67,0.34)	0.343	Exon 2 pocket	25 (p < 0.002)
DQA1_69_L	0.88 (0.73,1.06)	0.178	1.01 (0.80,1.29)	0.797	0.62 (1.24,0.46)	0.455	Exon 2 pocket	25 (p < 0.002)
DQA1_69_T	1.32 (0.90,1.97)	0.164	1.25 (0.71,2.22)	0.712	0.50 (1.65,0.72)	0.719	Exon 2 pocket	25 (p < 0.002)
DQA1_75_I	1.03 (0.82,1.29)	0.797	0.95 (0.72,1.26)	0.718	0.64 (1.52,0.97)	0.974	Exon 2 pocket	25 (p < 0.002)
DQA1_75_S	0.97 (0.78,1.22)	0.797	1.05 (0.80,1.39)	0.796	0.66 (1.56,0.97)	0.974	Exon 2 pocket	25 (p < 0.002)
DQA1_76_L	0.93 (0.77,1.13)	0.478	1.06 (0.83,1.34)	0.831	0.56 (1.15,0.23)	0.234	Exon 2 pocket	25 (p < 0.002)
DQA1_76_M	1.07 (0.88,1.29)	0.504	0.94 (0.74,1.21)	0.739	0.84 (1.67,0.34)	0.343	Exon 2 pocket	25 (p < 0.002)
DQA1_76_V	1.01 (0.76,1.33)	0.96	1.00 (0.70,1.42)	0.704	0.65 (1.81,0.79)	0.787	Exon 2 pocket	25 (p < 0.002)
DQB1_9_F	1.14 (0.89,1.46)	0.31	1.07 (0.76,1.49)	0.76	0.58 (1.33,0.53)	0.528	Exon 2 pocket	45 (p < 0.0011)
DQB1_9_L	1.04 (0.47,2.34)	0.924	0.67 (0.22,1.70)	0.223	0.00 (NA,0.98)	0.984	Exon 2 pocket	45 (p < 0.0011)
DQB1_9_Y	0.88 (0.69,1.12)	0.306	0.99 (0.71,1.37)	0.714	0.71 (1.62,0.74)	0.739	Exon 2 pocket	45 (p < 0.0011)
DQB1_13_A	0.96 (0.74,1.24)	0.755	1.13 (0.84,1.53)	0.842	0.59 (2.16,0.75)	0.755	Exon 2 pocket	45 (p < 0.0011)
DQB1_13_G	1.04 (0.81,1.34)	0.755	0.88 (0.65,1.19)	0.654	0.46 (1.70,0.75)	0.755	Exon 2 pocket	45 (p < 0.0011)
DQB1_14_L	0.88 (0.68,1.15)	0.353	0.77 (0.54,1.08)	0.544	0.69 (1.77,0.71)	0.714	Exon 2 pocket	45 (p < 0.0011)
DQB1_14_M	1.13 (0.87,1.48)	0.353	1.30 (0.92,1.84)	0.923	0.57 (1.46,0.71)	0.714	Exon 2 pocket	45 (p < 0.0011)
DQB1_26_G	0.92 (0.72,1.17)	0.484	0.83 (0.60,1.14)	0.603	0.62 (1.40,0.72)	0.723	Exon 2 pocket	45 (p < 0.0011)
DQB1_26_L	1.09 (0.89,1.34)	0.4	1.03 (0.79,1.33)	0.793	0.70 (1.50,0.89)	0.887	Exon 2 pocket	45 (p < 0.0011)
DQB1_26_Y	0.96 (0.74,1.24)	0.755	1.13 (0.84,1.53)	0.842	0.59 (2.16,0.75)	0.755	Exon 2 pocket	45 (p < 0.0011)
DQB1_28_S	0.91 (0.72,1.15)	0.421	1.01 (0.75,1.36)	0.745	0.51 (1.16,0.21)	0.209	Exon 2 pocket	45 (p < 0.0011)
DQB1_28_T	1.10 (0.87,1.39)	0.421	0.99 (0.74,1.34)	0.736	0.86 (1.95,0.21)	0.209	Exon 2 pocket	45 (p < 0.0011)
DQB1_30_H	0.90 (0.71,1.13)	0.36	0.87 (0.65,1.16)	0.654	0.70 (1.67,0.73)	0.731	Exon 2 pocket	45 (p < 0.0011)
DQB1_30_S	0.91 (0.72,1.15)	0.421	1.01 (0.75,1.36)	0.745	0.51 (1.16,0.21)	0.209	Exon 2 pocket	45 (p < 0.0011)
DQB1_30_Y	1.16 (0.95,1.42)	0.143	1.11 (0.86,1.43)	0.86	0.81 (1.64,0.43)	0.431	Exon 2 pocket	45 (p < 0.0011)
DQB1_37_D	1.04 (0.47,2.34)	0.924	0.67 (0.22,1.70)	0.223	0.00 (NA,0.98)	0.984	Exon 2 pocket	45 (p < 0.0011)
DQB1_37_I	0.91 (0.72,1.15)	0.421	1.01 (0.75,1.36)	0.745	0.51 (1.16,0.21)	0.209	Exon 2 pocket	45 (p < 0.0011)
DQB1_37_Y	1.09 (0.87,1.38)	0.448	1.03 (0.77,1.38)	0.773	0.81 (1.83,0.34)	0.336	Exon 2 pocket	45 (p < 0.0011)
DQB1_47_F	0.91 (0.72,1.15)	0.421	1.01 (0.75,1.36)	0.745	0.51 (1.16,0.21)	0.209	Exon 2 pocket	45 (p < 0.0011)
DQB1_47_Y	1.10 (0.87,1.39)	0.421	0.99 (0.74,1.34)	0.736	0.86 (1.95,0.21)	0.209	Exon 2 pocket	45 (p < 0.0011)
DQB1_56_L	1.06 (0.69,1.64)	0.786	1.15 (0.63,2.10)	0.632	0.35 (1.34,0.26)	0.259	Exon 2 pocket	45 (p < 0.0011)
DQB1_56_P	0.94 (0.61,1.45)	0.786	0.87 (0.48,1.58)	0.476	0.74 (2.87,0.26)	0.259	Exon 2 pocket	45 (p < 0.0011)
DQB1_57_A	1.02 (0.83,1.26)	0.836	0.97 (0.74,1.28)	0.739	0.69 (1.42,0.96)	0.961	Exon 2 pocket	45 (p < 0.0011)
DQB1_57_D	0.97 (0.79,1.18)	0.754	1.07 (0.83,1.37)	0.832	0.66 (1.39,0.82)	0.817	Exon 2 pocket	45 (p < 0.0011)
DQB1_57_S	1.14 (0.64,2.08)	0.66	0.64 (0.25,1.50)	0.252	0.61 (5.43,0.38)	0.382	Exon 2 pocket	45 (p < 0.0011)
DQB1_57_V	0.99 (0.76,1.30)	0.964	0.99 (0.70,1.39)	0.7	0.62 (1.56,0.93)	0.929	Exon 2 pocket	45 (p < 0.0011)
DQB1_67_I	0.94 (0.76,1.17)	0.599	1.01 (0.77,1.33)	0.77	0.50 (1.09,0.12)	0.123	Exon 2 pocket	45 (p < 0.0011)
DQB1_67_V	1.06 (0.85,1.32)	0.599	0.99 (0.75,1.30)	0.752	0.92 (1.99,0.12)	0.123	Exon 2 pocket	45 (p < 0.0011)
DQB1_70_E	1.08 (0.71,1.68)	0.711	1.21 (0.67,2.20)	0.667	0.35 (1.34,0.26)	0.259	Exon 2 pocket	45 (p < 0.0011)
DQB1_70_G	1.00 (0.82,1.23)	1	0.90 (0.70,1.17)	0.698	0.75 (1.54,0.71)	0.712	Exon 2 pocket	45 (p < 0.0011)
DQB1_70_R	0.98 (0.81,1.20)	0.865	1.06 (0.83,1.37)	0.826	0.73 (1.48,0.83)	0.826	Exon 2 pocket	45 (p < 0.0011)
DQB1_71_A	0.87 (0.67,1.14)	0.319	0.75 (0.53,1.06)	0.53	0.69 (1.77,0.71)	0.714	Exon 2 pocket	45 (p < 0.0011)
DQB1_71_D	1.08 (0.71,1.68)	0.711	1.21 (0.67,2.20)	0.667	0.35 (1.34,0.26)	0.259	Exon 2 pocket	45 (p < 0.0011)
DQB1_71_K	0.91 (0.72,1.15)	0.421	1.01 (0.75,1.36)	0.745	0.51 (1.16,0.21)	0.209	Exon 2 pocket	45 (p < 0.0011)
DQB1_71_T	1.14 (0.93,1.40)	0.203	1.13 (0.87,1.46)	0.869	0.90 (1.85,0.16)	0.164	Exon 2 pocket	45 (p < 0.0011)
DQB1_74_A	0.91 (0.72,1.15)	0.421	1.01 (0.75,1.36)	0.745	0.51 (1.16,0.21)	0.209	Exon 2 pocket	45 (p < 0.0011)
DQB1_74_E	1.14 (0.93,1.40)	0.203	1.13 (0.87,1.46)	0.869	0.90 (1.85,0.16)	0.164	Exon 2 pocket	45 (p < 0.0011)
DQB1_74_S	0.92 (0.72,1.17)	0.49	0.83 (0.60,1.14)	0.601	0.62 (1.40,0.72)	0.723	Exon 2 pocket	45 (p < 0.0011)
DQB1_77_R	0.86 (0.70,1.06)	0.158	0.86 (0.66,1.12)	0.663	0.60 (1.24,0.42)	0.418	Exon 2 pocket	45 (p < 0.0011)
DQB1_77_T	1.16 (0.94,1.42)	0.158	1.16 (0.89,1.51)	0.893	0.81 (1.66,0.42)	0.418	Exon 2 pocket	45 (p < 0.0011)
DQB1_85_L	0.95 (0.79,1.15)	0.619	1.07 (0.84,1.36)	0.837	0.61 (1.23,0.44)	0.435	Exon 2 pocket	45 (p < 0.0011)
DQB1_85_V	1.05 (0.87,1.27)	0.619	0.94 (0.73,1.20)	0.733	0.81 (1.63,0.44)	0.435	Exon 2 pocket	45 (p < 0.0011)
DQB1_86_A	1.01 (0.83,1.23)	0.943	0.89 (0.69,1.15)	0.69	0.78 (1.62,0.53)	0.535	Exon 2 pocket	45 (p < 0.0011)
DQB1_86_E	0.95 (0.79,1.15)	0.619	1.07 (0.84,1.36)	0.837	0.61 (1.23,0.44)	0.435	Exon 2 pocket	45 (p < 0.0011)
DQB1_86_G	1.29 (0.80,2.09)	0.297	1.29 (0.71,2.37)	0.708	0.54 (2.88,0.67)	0.667	Exon 2 pocket	45 (p < 0.0011)
DRB1_9_E	1.26 (1.03,1.54)	0.023	1.12 (0.87,1.44)	0.37	1.40 (0.99,1.98)	0.06	Exon 2 pocket	55 (p < 0.00091)
DRB1_9_K	0.95 (0.47,1.90)	0.874	1.54 (0.41,5.82)	0.522	0.54 (0.23,1.26)	0.153	Exon 2 pocket	55 (p < 0.00091)
DRB1_9_W	0.80 (0.65,0.98)	0.028	0.89 (0.69,1.14)	0.366	0.77 (0.54,1.10)	0.155	Exon 2 pocket	55 (p < 0.00091)
DRB1_11_P	0.99 (0.75,1.29)	0.918	0.93 (0.65,1.34)	0.708	0.92 (0.59,1.43)	0.705	Exon 2 pocket	55 (p < 0.00091)
DRB1_11_D	0.95 (0.47,1.90)	0.874	1.54 (0.41,5.82)	0.522	0.54 (0.23,1.26)	0.153	Exon 2 pocket	55 (p < 0.00091)
DRB1_11_G	0.70 (0.52,0.95)	0.02	0.93 (0.65,1.31)	0.665	0.50 (0.28,0.90)	0.02	Exon 2 pocket	55 (p < 0.00091)
DRB1_11_L	0.85 (0.60,1.20)	0.347	0.89 (0.59,1.34)	0.581	1.32 (0.60,2.91)	0.487	Exon 2 pocket	55 (p < 0.00091)
DRB1_11_S	1.26 (1.04,1.53)	0.019	1.12 (0.88,1.44)	0.366	1.28 (0.91,1.79)	0.158	Exon 2 pocket	55 (p < 0.00091)
DRB1_11_V	0.97 (0.74,1.29)	0.854	1.00 (0.70,1.41)	0.983	1.19 (0.69,2.04)	0.527	Exon 2 pocket	55 (p < 0.00091)
DRB1_13_F	0.94 (0.70,1.28)	0.705	0.98 (0.68,1.42)	0.919	1.08 (0.61,1.91)	0.804	Exon 2 pocket	55 (p < 0.00091)
DRB1_13_G	0.89 (0.62,1.28)	0.541	0.93 (0.56,1.56)	0.78	0.52 (0.29,0.92)	0.025	Exon 2 pocket	55 (p < 0.00091)
DRB1_13_H	0.91 (0.68,1.21)	0.502	0.96 (0.67,1.37)	0.816	1.00 (0.58,1.74)	0.986	Exon 2 pocket	55 (p < 0.00091)
DRB1_13_R	0.99 (0.75,1.29)	0.918	0.93 (0.65,1.34)	0.708	0.92 (0.59,1.43)	0.705	Exon 2 pocket	55 (p < 0.00091)
DRB1_13_S	1.31 (1.08,1.60)	0.007	1.15 (0.89,1.48)	0.289	1.60 (1.13,2.25)	0.008	Exon 2 pocket	55 (p < 0.00091)
DRB1_13_Y	0.70 (0.52,0.95)	0.02	0.93 (0.65,1.31)	0.665	0.50 (0.28,0.90)	0.02	Exon 2 pocket	55 (p < 0.00091)
DRB1_26_F	1.10 (0.88,1.38)	0.408	1.06 (0.79,1.41)	0.713	1.14 (0.75,1.72)	0.536	Exon 2 pocket	55 (p < 0.00091)
DRB1_26_L	0.97 (0.72,1.30)	0.819	0.96 (0.67,1.39)	0.848	1.06 (0.60,1.87)	0.841	Exon 2 pocket	55 (p < 0.00091)
DRB1_26_Y	0.89 (0.66,1.20)	0.438	0.98 (0.66,1.44)	0.908	0.74 (0.44,1.26)	0.271	Exon 2 pocket	55 (p < 0.00091)
DRB1_28_D	1.20 (0.96,1.49)	0.103	1.03 (0.78,1.36)	0.817	1.54 (1.05,2.25)	0.026	Exon 2 pocket	55 (p < 0.00091)
DRB1_28_E	0.84 (0.67,1.05)	0.123	0.97 (0.73,1.28)	0.809	0.71 (0.48,1.05)	0.083	Exon 2 pocket	55 (p < 0.00091)
DRB1_28_H	0.95 (0.47,1.90)	0.874	1.54 (0.41,5.82)	0.522	0.54 (0.23,1.26)	0.153	Exon 2 pocket	55 (p < 0.00091)
DRB1_30_C	0.85 (0.60,1.20)	0.347	0.89 (0.59,1.34)	0.581	1.32 (0.60,2.91)	0.487	Exon 2 pocket	55 (p < 0.00091)
DRB1_30_G	0.95 (0.47,1.90)	0.874	1.54 (0.41,5.82)	0.522	0.54 (0.23,1.26)	0.153	Exon 2 pocket	55 (p < 0.00091)
DRB1_30_H	1.31 (0.92,1.86)	0.129	1.22 (0.55,2.67)	0.625	0.91 (0.59,1.40)	0.662	Exon 2 pocket	55 (p < 0.00091)
DRB1_30_L	0.70 (0.52,0.95)	0.02	0.93 (0.65,1.31)	0.665	0.50 (0.28,0.90)	0.02	Exon 2 pocket	55 (p < 0.00091)
DRB1_30_R	1.80 (0.76,4.25)	0.181	1.44 (0.48,4.36)	0.515	4.84 (0.60,39.20)	0.14	Exon 2 pocket	55 (p < 0.00091)
DRB1_30_Y	1.11 (0.91,1.37)	0.301	1.05 (0.80,1.38)	0.711	1.30 (0.92,1.82)	0.135	Exon 2 pocket	55 (p < 0.00091)
DRB1_37_F	0.70 (0.53,0.93)	0.013	0.86 (0.62,1.19)	0.365	0.61 (0.35,1.05)	0.073	Exon 2 pocket	55 (p < 0.00091)
DRB1_37_L	1.04 (0.60,1.80)	0.894	1.10 (0.46,2.62)	0.837	0.55 (0.25,1.24)	0.15	Exon 2 pocket	55 (p < 0.00091)
DRB1_37_N	1.08 (0.86,1.35)	0.509	1.09 (0.81,1.46)	0.59	0.93 (0.64,1.35)	0.692	Exon 2 pocket	55 (p < 0.00091)
DRB1_37_S	0.93 (0.74,1.16)	0.524	0.90 (0.68,1.21)	0.495	1.01 (0.68,1.49)	0.979	Exon 2 pocket	55 (p < 0.00091)
DRB1_37_Y	1.21 (0.99,1.48)	0.068	1.13 (0.87,1.46)	0.355	1.46 (1.02,2.11)	0.041	Exon 2 pocket	55 (p < 0.00091)
DRB1_47_F	1.30 (1.07,1.59)	0.009	1.15 (0.89,1.49)	0.272	1.34 (0.95,1.88)	0.092	Exon 2 pocket	55 (p < 0.00091)
DRB1_47_Y	0.77 (0.63,0.94)	0.011	0.88 (0.68,1.14)	0.328	0.74 (0.52,1.04)	0.08	Exon 2 pocket	55 (p < 0.00091)
DRB1_57_A	0.80 (0.44,1.48)	0.481	0.65 (0.30,1.39)	0.264	1.79 (0.47,6.76)	0.391	Exon 2 pocket	55 (p < 0.00091)
DRB1_57_D	1.18 (0.94,1.48)	0.144	1.18 (0.88,1.57)	0.272	1.35 (0.92,1.98)	0.123	Exon 2 pocket	55 (p < 0.00091)
DRB1_57_S	1.27 (0.84,1.91)	0.257	0.80 (0.45,1.43)	0.452	1.71 (0.86,3.41)	0.129	Exon 2 pocket	55 (p < 0.00091)
DRB1_57_V	0.77 (0.59,0.99)	0.044	0.97 (0.70,1.35)	0.865	0.49 (0.32,0.76)	0.002	Exon 2 pocket	55 (p < 0.00091)
DRB1_67_F	1.16 (0.91,1.48)	0.237	1.30 (0.96,1.76)	0.089	0.93 (0.60,1.44)	0.746	Exon 2 pocket	55 (p < 0.00091)
DRB1_67_I	0.98 (0.81,1.19)	0.824	0.91 (0.71,1.17)	0.466	0.91 (0.65,1.27)	0.575	Exon 2 pocket	55 (p < 0.00091)
DRB1_67_L	0.93 (0.76,1.14)	0.488	0.92 (0.71,1.20)	0.552	1.16 (0.81,1.67)	0.419	Exon 2 pocket	55 (p < 0.00091)
DRB1_70_D	1.04 (0.86,1.27)	0.674	1.06 (0.82,1.38)	0.638	1.00 (0.72,1.39)	0.993	Exon 2 pocket	55 (p < 0.00091)
DRB1_70_Q	0.96 (0.79,1.17)	0.677	0.97 (0.75,1.26)	0.817	0.97 (0.69,1.37)	0.876	Exon 2 pocket	55 (p < 0.00091)
DRB1_70_R	1.02 (0.68,1.55)	0.909	0.92 (0.52,1.64)	0.788	1.06 (0.54,2.05)	0.871	Exon 2 pocket	55 (p < 0.00091)
DRB1_71_A	1.07 (0.81,1.42)	0.641	1.00 (0.68,1.47)	0.994	0.95 (0.60,1.50)	0.818	Exon 2 pocket	55 (p < 0.00091)
DRB1_71_E	1.24 (0.95,1.63)	0.116	0.99 (0.67,1.44)	0.94	1.37 (0.90,2.10)	0.142	Exon 2 pocket	55 (p < 0.00091)
DRB1_71_K	0.88 (0.69,1.13)	0.328	0.86 (0.63,1.16)	0.322	1.06 (0.67,1.68)	0.812	Exon 2 pocket	55 (p < 0.00091)
DRB1_71_R	0.94 (0.77,1.14)	0.527	1.13 (0.88,1.45)	0.333	0.79 (0.56,1.12)	0.182	Exon 2 pocket	55 (p < 0.00091)
DRB1_74_A	1.22 (1.00,1.49)	0.055	1.07 (0.83,1.38)	0.622	1.59 (1.12,2.26)	0.01	Exon 2 pocket	55 (p < 0.00091)
DRB1_74_E	1.01 (0.66,1.54)	0.967	0.96 (0.54,1.71)	0.889	0.85 (0.43,1.67)	0.63	Exon 2 pocket	55 (p < 0.00091)
DRB1_74_L	0.88 (0.55,1.41)	0.598	0.98 (0.51,1.87)	0.952	0.54 (0.26,1.14)	0.106	Exon 2 pocket	55 (p < 0.00091)
DRB1_74_Q	0.70 (0.52,0.95)	0.02	0.93 (0.65,1.31)	0.665	0.50 (0.28,0.90)	0.02	Exon 2 pocket	55 (p < 0.00091)
DRB1_74_R	0.98 (0.73,1.33)	0.917	1.01 (0.68,1.49)	0.967	0.89 (0.53,1.50)	0.652	Exon 2 pocket	55 (p < 0.00091)
DRB1_86_G	0.91 (0.75,1.11)	0.343	0.91 (0.70,1.17)	0.456	1.08 (0.78,1.49)	0.639	Exon 2 pocket	55 (p < 0.00091)
DRB1_86_V	1.10 (0.91,1.34)	0.314	1.12 (0.87,1.45)	0.388	0.92 (0.66,1.27)	0.597	Exon 2 pocket	55 (p < 0.00091)
DPA1_-31_del	0.57 (0.08,3.48)	0.544			0.34 (0.04,2.06)	0.236	Exon 1 - leader	28 (p < 0.0018)
DPA1_-31_M	2.16 (0.81,6.32)	0.134	1.63 (0.42,7.79)	0.494	3.37 (0.81,16.75)	0.101	Exon 1 - leader	28 (p < 0.0018)
DPA1_-30_del	0.57 (0.08,3.48)	0.544			0.34 (0.04,2.06)	0.236	Exon 1 - leader	28 (p < 0.0018)
DPA1_-30_R	2.16 (0.81,6.32)	0.134	1.63 (0.42,7.79)	0.494	3.37 (0.81,16.75)	0.101	Exon 1 - leader	28 (p < 0.0018)
DPA1_-29_del	0.57 (0.08,3.48)	0.544			0.34 (0.04,2.06)	0.236	Exon 1 - leader	28 (p < 0.0018)
DPA1_-29_P	2.16 (0.81,6.32)	0.134	1.63 (0.42,7.79)	0.494	3.37 (0.81,16.75)	0.101	Exon 1 - leader	28 (p < 0.0018)
DPA1_-28_del	0.57 (0.08,3.48)	0.544			0.34 (0.04,2.06)	0.236	Exon 1 - leader	28 (p < 0.0018)
DPA1_-28_E	2.16 (0.81,6.32)	0.134	1.63 (0.42,7.79)	0.494	3.37 (0.81,16.75)	0.101	Exon 1 - leader	28 (p < 0.0018)
DPA1_-27_del	0.57 (0.08,3.48)	0.544			0.34 (0.04,2.06)	0.236	Exon 1 - leader	28 (p < 0.0018)
DPA1_-27_D	2.16 (0.81,6.32)	0.134	1.63 (0.42,7.79)	0.494	3.37 (0.81,16.75)	0.101	Exon 1 - leader	28 (p < 0.0018)
DPA1_-26_del	0.57 (0.08,3.48)	0.544			0.34 (0.04,2.06)	0.236	Exon 1 - leader	28 (p < 0.0018)
DPA1_-26_R	2.16 (0.81,6.32)	0.134	1.63 (0.42,7.79)	0.494	3.37 (0.81,16.75)	0.101	Exon 1 - leader	28 (p < 0.0018)
DPA1_91_M	1.10 (0.43,2.96)	0.843	1.24 (0.23,6.74)	0.796	0.80 (0.25,2.89)	0.71	Exon 3	28 (p < 0.0018)
DPA1_91_V	0.82 (0.31,2.06)	0.683	0.81 (0.15,4.41)	0.796	1.10 (0.31,3.40)	0.875	Exon 3	28 (p < 0.0018)
DPA1_96_A	0.86 (0.03,21.90)	0.918			0.51 (0.02,13.04)	0.637	Exon 3	28 (p < 0.0018)
DPA1_96_P	0.58 (0.03,6.05)	0.654			0.97 (0.04,10.28)	0.982	Exon 3	28 (p < 0.0018)
DPA1_111_K	0.59 (0.47,0.73)	1.69e-06	0.81 (0.59,1.10)	0.174	0.63 (0.43,0.93)	0.02	Exon 3	28 (p < 0.0018)
DPA1_111_R	1.69 (1.36,2.11)	2.16e-06	1.24 (0.91,1.69)	0.174	1.55 (1.06,2.28)	0.024	Exon 3	28 (p < 0.0018)
DPA1_127_L	0.59 (0.47,0.73)	1.84e-06	0.81 (0.59,1.10)	0.174	0.64 (0.44,0.94)	0.024	Exon 3	28 (p < 0.0018)
DPA1_127_P	1.69 (1.36,2.10)	2.35e-06	1.24 (0.91,1.69)	0.174	1.53 (1.05,2.25)	0.028	Exon 3	28 (p < 0.0018)
DPA1_160_F	0.59 (0.47,0.73)	1.84e-06	0.81 (0.59,1.10)	0.174	0.64 (0.44,0.94)	0.024	Exon 3	28 (p < 0.0018)
DPA1_160_V	1.69 (1.36,2.10)	2.35e-06	1.24 (0.91,1.69)	0.174	1.53 (1.05,2.25)	0.028	Exon 3	28 (p < 0.0018)
DPA1_190_M	1.30 (0.21,9.90)	0.776	1.24 (0.15,10.37)	0.833			Exon 4	28 (p < 0.0018)
DPA1_190_T	0.58 (0.08,2.97)	0.526	0.81 (0.10,6.79)	0.833			Exon 4	28 (p < 0.0018)
DPA1_224_Q	1.58 (0.47,6.98)	0.484			1.02 (0.30,4.46)	0.971	Exon 4	28 (p < 0.0018)
DPA1_224_R	0.99 (0.34,2.82)	0.989			1.10 (0.31,3.40)	0.875	Exon 4	28 (p < 0.0018)
DPA1_228_P	1.69 (1.36,2.10)	2.35e-06	1.24 (0.91,1.69)	0.174	1.53 (1.05,2.25)	0.028	Exon 4	28 (p < 0.0018)
DPA1_228_T	0.60 (0.48,0.75)	4.28e-06	0.83 (0.61,1.13)	0.227	0.66 (0.45,0.96)	0.032	Exon 4	28 (p < 0.0018)
DPB1_96_K	1.44 (1.17,1.78)	0.00055	1.12 (0.84,1.48)	0.444	1.33 (0.91,1.95)	0.14	Exon 3	12 (p < 0.0042)
DPB1_96_R	0.69 (0.56,0.85)	0.000471	0.90 (0.68,1.19)	0.444	0.75 (0.51,1.10)	0.14	Exon 3	12 (p < 0.0042)
DPB1_170_I	1.44 (1.17,1.78)	0.00055	1.12 (0.84,1.48)	0.444	1.33 (0.91,1.95)	0.14	Exon 3	12 (p < 0.0042)
DPB1_170_T	0.69 (0.56,0.85)	0.000471	0.90 (0.68,1.19)	0.444	0.75 (0.51,1.10)	0.14	Exon 3	12 (p < 0.0042)
DPB1_178_L	0.94 (0.69,1.27)	0.69	0.82 (0.56,1.19)	0.291	0.94 (0.52,1.67)	0.848	Exon 4	12 (p < 0.0042)
DPB1_178_M	1.05 (0.78,1.43)	0.743	1.22 (0.84,1.77)	0.291	1.06 (0.60,1.93)	0.848	Exon 4	12 (p < 0.0042)
DPB1_194_Q	1.35 (1.03,1.78)	0.034	0.59 (0.32,1.05)	0.082	1.16 (0.78,1.73)	0.466	Exon 4	12 (p < 0.0042)
DPB1_194_R	0.74 (0.56,0.97)	0.029	1.69 (0.95,3.10)	0.082	0.86 (0.58,1.28)	0.466	Exon 4	12 (p < 0.0042)
DPB1_205_M	1.71 (1.04,2.88)	0.038	1.17 (0.61,2.26)	0.632	3.76 (1.28,16.09)	0.034	Exon 4	12 (p < 0.0042)
DPB1_205_V	0.57 (0.34,0.94)	0.03	0.85 (0.44,1.65)	0.632	0.27 (0.06,0.78)	0.034	Exon 4	12 (p < 0.0042)
DPB1_215_I	1.09 (0.55,2.15)	0.806	0.81 (0.19,3.45)	0.765	2.05 (0.90,4.67)	0.084	Exon 4	12 (p < 0.0042)
DPB1_215_T	0.87 (0.43,1.73)	0.68	1.24 (0.29,5.29)	0.765	0.49 (0.21,1.11)	0.084	Exon 4	12 (p < 0.0042)
DQA1_-16_L	1.11 (0.92,1.34)	0.28	0.98 (0.77,1.24)	0.848	1.08 (0.76,1.53)	0.67	Exon 1	42 (p < 0.0012)
DQA1_-16_M	0.90 (0.74,1.09)	0.28	1.02 (0.80,1.31)	0.848	0.93 (0.65,1.32)	0.67	Exon 1	42 (p < 0.0012)
DQA1_-13_A	0.92 (0.69,1.22)	0.559	0.86 (0.62,1.21)	0.399	0.82 (0.46,1.39)	0.465	Exon 1	42 (p < 0.0012)
DQA1_-13_T	1.09 (0.82,1.44)	0.559	1.16 (0.82,1.62)	0.399	1.23 (0.72,2.16)	0.465	Exon 1	42 (p < 0.0012)
DQA1_-7_M	0.87 (0.54,1.39)	0.55	0.83 (0.43,1.54)	0.556	0.86 (0.39,1.96)	0.704	Exon 1	42 (p < 0.0012)
DQA1_-7_V	1.15 (0.72,1.86)	0.55	1.21 (0.65,2.30)	0.556	1.17 (0.51,2.56)	0.704	Exon 1	42 (p < 0.0012)
DQA1_-6_M	0.71 (0.21,2.15)	0.552	0.65 (0.16,2.47)	0.52	0.94 (0.04,9.92)	0.958	Exon 1	42 (p < 0.0012)
DQA1_-6_T	1.41 (0.47,4.69)	0.552	1.55 (0.40,6.31)	0.52	1.07 (0.1,23.14)	0.958	Exon 1	42 (p < 0.0012)
DQA1_1_E	4.61 (0.68,90.48)	0.172	3.3 (0.48,64.71)	0.288			Exon 1	42 (p < 0.0012)
DQA1_1_K	0.22 (0.01,1.47)	0.172	0.30 (0.02,2.07)	0.288			Exon 1	42 (p < 0.0012)
DQA1_2_D	1.15 (0.72,1.86)	0.55	1.21 (0.65,2.30)	0.556	1.17 (0.51,2.56)	0.704	Exon 1	42 (p < 0.0012)
DQA1_2_G	0.87 (0.54,1.39)	0.55	0.83 (0.43,1.54)	0.556	0.86 (0.39,1.96)	0.704	Exon 1	42 (p < 0.0012)
DQA1_107_I	0.98 (0.78,1.23)	0.856	1.06 (0.80,1.40)	0.685	1.01 (0.65,1.59)	0.956	Exon 3	42 (p < 0.0012)
DQA1_107_T	1.02 (0.81,1.28)	0.856	0.94 (0.71,1.25)	0.685	0.99 (0.63,1.53)	0.956	Exon 3	42 (p < 0.0012)
DQA1_129_H	0.96 (0.78,1.17)	0.676	1.08 (0.83,1.41)	0.571	0.93 (0.65,1.31)	0.669	Exon 3	42 (p < 0.0012)
DQA1_129_Q	1.04 (0.85,1.28)	0.676	0.93 (0.71,1.21)	0.571	1.08 (0.76,1.54)	0.669	Exon 3	42 (p < 0.0012)
DQA1_130_A	1.04 (0.69,1.59)	0.844	1.02 (0.62,1.68)	0.927	1.42 (0.58,3.97)	0.464	Exon 3	42 (p < 0.0012)
DQA1_130_S	0.96 (0.63,1.45)	0.844	0.98 (0.60,1.61)	0.927	0.70 (0.25,1.71)	0.464	Exon 3	42 (p < 0.0012)
DQA1_138_I	2.64 (0.34,53.42)	0.402	2.47 (0.23,53.30)	0.462				42 (p < 0.0012)
DQA1_138_T	0.38 (0.02,2.98)	0.402	0.41 (0.02,4.26)	0.462				42 (p < 0.0012)
DQA1_156_F	1.02 (0.81,1.28)	0.856	0.94 (0.71,1.25)	0.685	0.99 (0.63,1.53)	0.956	Exon 3	42 (p < 0.0012)
DQA1_156_L	0.98 (0.78,1.23)	0.856	1.06 (0.80,1.40)	0.685	1.01 (0.65,1.59)	0.956	Exon 3	42 (p < 0.0012)
DQA1_160_A	0.90 (0.62,1.29)	0.566	1.07 (0.67,1.72)	0.772	0.74 (0.37,1.41)	0.371	Exon 3	42 (p < 0.0012)
DQA1_160_D	1.14 (0.79,1.66)	0.479	0.93 (0.58,1.48)	0.751	1.47 (0.76,2.98)	0.265	Exon 3	42 (p < 0.0012)
DQA1_160_S	0.58 (0.08,3.53)	0.553	1.23 (0.05,31.17)	0.885			Exon 3	42 (p < 0.0012)
DQA1_161_D	1.02 (0.81,1.28)	0.856	0.94 (0.71,1.25)	0.685	0.99 (0.63,1.53)	0.956	Exon 3	42 (p < 0.0012)
DQA1_161_E	0.98 (0.78,1.23)	0.856	1.06 (0.80,1.40)	0.685	1.01 (0.65,1.59)	0.956	Exon 3	42 (p < 0.0012)
DQA1_163_I	1.02 (0.81,1.28)	0.856	0.94 (0.71,1.25)	0.685	0.99 (0.63,1.53)	0.956	Exon 3	42 (p < 0.0012)
DQA1_163_S	0.98 (0.78,1.23)	0.856	1.06 (0.80,1.40)	0.685	1.01 (0.65,1.59)	0.956	Exon 3	42 (p < 0.0012)
DQA1_175_E	0.96 (0.78,1.19)	0.719	1.02 (0.78,1.33)	0.896	0.86 (0.60,1.24)	0.427	Exon 3	42 (p < 0.0012)
DQA1_175_K	0.98 (0.78,1.23)	0.856	1.06 (0.80,1.40)	0.685	1.01 (0.65,1.59)	0.956	Exon 3	42 (p < 0.0012)
DQA1_175_Q	1.05 (0.87,1.27)	0.627	0.94 (0.74,1.20)	0.637	1.14 (0.80,1.61)	0.474	Exon 3	42 (p < 0.0012)
DQA1_187_A	0.97 (0.73,1.27)	0.801	0.98 (0.69,1.39)	0.895	0.89 (0.52,1.48)	0.662	Exon 4	42 (p < 0.0012)
DQA1_187_T	1.03 (0.78,1.36)	0.853	1.01 (0.71,1.43)	0.973	1.12 (0.68,1.92)	0.662	Exon 4	42 (p < 0.0012)
DQA1_199_A	1.54 (0.78,3.13)	0.217	1.62 (0.75,3.78)	0.236	0.46 (0.02,3.19)	0.494	Exon 4	42 (p < 0.0012)
DQA1_199_T	0.65 (0.32,1.28)	0.217	0.62 (0.26,1.33)	0.236	2.16 (0.31,42.59)	0.494	Exon 4	42 (p < 0.0012)
DQA1_207_M	1.19 (0.94,1.52)	0.157	1.03 (0.74,1.43)	0.871	1.05 (0.70,1.59)	0.798	Exon 4	42 (p < 0.0012)
DQA1_207_V	0.84 (0.66,1.07)	0.157	0.97 (0.70,1.36)	0.871	0.95 (0.63,1.42)	0.798	Exon 4	42 (p < 0.0012)
DQA1_215_F	1.13 (0.91,1.42)	0.275	1.03 (0.77,1.36)	0.853	1.12 (0.74,1.67)	0.584	Exon 4	42 (p < 0.0012)
DQA1_215_L	0.88 (0.71,1.10)	0.275	0.97 (0.73,1.29)	0.853	0.89 (0.60,1.35)	0.584	Exon 4	42 (p < 0.0012)
DQA1_218_Q	1.05 (0.87,1.27)	0.627	0.94 (0.74,1.20)	0.637	1.14 (0.80,1.61)	0.474	Exon 4	42 (p < 0.0012)
DQA1_218_R	0.95 (0.79,1.16)	0.627	1.06 (0.83,1.36)	0.637	0.88 (0.62,1.25)	0.474	Exon 4	42 (p < 0.0012)
DQB1_-27_A	0.96 (0.74,1.23)	0.742	1.31 (0.94,1.86)	0.118	0.77 (0.50,1.19)	0.246	Exon 1 – leader	67 (p < 0.00075)
DQB1_-27_S	0.89 (0.68,1.16)	0.399	0.77 (0.55,1.09)	0.146	1.12 (0.70,1.81)	0.644	Exon 1 – leader	67 (p < 0.00075)
DQB1_-21_D	1.06 (0.87,1.29)	0.558	0.97 (0.76,1.24)	0.796	1.12 (0.79,1.60)	0.518	Exon 1 – leader	67 (p < 0.00075)
DQB1_-21_G	0.87 (0.71,1.05)	0.148	1.04 (0.82,1.34)	0.73	0.79 (0.55,1.13)	0.197	Exon 1 – leader	67 (p < 0.00075)
DQB1_-18_A	0.92 (0.76,1.12)	0.424	1.09 (0.86,1.39)	0.485	0.86 (0.59,1.26)	0.429	Exon 1 – leader	67 (p < 0.00075)
DQB1_-18_V	0.99 (0.82,1.20)	0.944	0.93 (0.73,1.18)	0.541	1.02 (0.72,1.45)	0.904	Exon 1 – leader	67 (p < 0.00075)
DQB1_-17_A	0.60 (0.36,0.96)	0.036	1.54 (0.68,3.91)	0.326	0.57 (0.27,1.12)	0.118	Exon 1 – leader	67 (p < 0.00075)
DQB1_-17_P	1.05 (0.48,2.36)	0.908	0.67 (0.22,1.71)	0.424			Exon 1 – leader	67 (p < 0.00075)
DQB1_-10_A	0.96 (0.77,1.20)	0.737	1.00 (0.74,1.36)	0.98	1.07 (0.73,1.54)	0.727	Exon 1 – leader	67 (p < 0.00075)
DQB1_-10_S	0.92 (0.72,1.16)	0.478	1.01 (0.75,1.37)	0.935	0.78 (0.52,1.20)	0.255	Exon 1 – leader	67 (p < 0.00075)
DQB1_-9_I	0.89 (0.68,1.16)	0.399	0.77 (0.55,1.09)	0.146	1.12 (0.70,1.81)	0.644	Exon 1 – leader	67 (p < 0.00075)
DQB1_-9_M	0.96 (0.74,1.23)	0.742	1.31 (0.94,1.86)	0.118	0.77 (0.50,1.19)	0.246	Exon 1 – leader	67 (p < 0.00075)
DQB1_-6_S	1.06 (0.87,1.29)	0.558	0.97 (0.76,1.24)	0.796	1.12 (0.79,1.60)	0.518	Exon 1 – leader	67 (p < 0.00075)
DQB1_-6_T	0.87 (0.71,1.05)	0.148	1.04 (0.82,1.34)	0.73	0.79 (0.55,1.13)	0.197	Exon 1 – leader	67 (p < 0.00075)
DQB1_-5_L	1.19 (0.94,1.50)	0.15	1.16 (0.86,1.56)	0.333	1.08 (0.71,1.65)	0.717	Exon 1 – leader	67 (p < 0.00075)
DQB1_-5_P	0.87 (0.71,1.05)	0.148	1.04 (0.82,1.34)	0.73	0.79 (0.55,1.13)	0.197	Exon 1 – leader	67 (p < 0.00075)
DQB1_-5_S	0.89 (0.68,1.16)	0.399	0.77 (0.55,1.09)	0.146	1.12 (0.70,1.81)	0.644	Exon 1 – leader	67 (p < 0.00075)
DQB1_-4_L	1.06 (0.87,1.29)	0.558	0.97 (0.76,1.24)	0.796	1.12 (0.79,1.60)	0.518	Exon 1 – leader	67 (p < 0.00075)
DQB1_-4_V	0.87 (0.71,1.05)	0.148	1.04 (0.82,1.34)	0.73	0.79 (0.55,1.13)	0.197	Exon 1 – leader	67 (p < 0.00075)
DQB1_3_P	1.05 (0.48,2.36)	0.908	0.67 (0.22,1.71)	0.424			Exon 1	67 (p < 0.00075)
DQB1_3_S	0.60 (0.36,0.96)	0.036	1.54 (0.68,3.91)	0.326			Exon 1	67 (p < 0.00075)
DQB1_116_I	0.89 (0.68,1.16)	0.374	0.77 (0.55,1.09)	0.146	1.10 (0.69,1.79)	0.689	Exon 3	67 (p < 0.00075)
DQB1_116_V	1.13 (0.86,1.47)	0.374	1.29 (0.92,1.83)	0.146	0.91 (0.56,1.45)	0.689	Exon 3	67 (p < 0.00075)
DQB1_125_A	0.95 (0.78,1.15)	0.595	1.06 (0.83,1.36)	0.637	0.87 (0.61,1.23)	0.438	Exon 3	67 (p < 0.00075)
DQB1_125_G	1.18 (0.94,1.49)	0.163	1.11 (0.83,1.48)	0.49	1.13 (0.75,1.73)	0.567	Exon 3	67 (p < 0.00075)
DQB1_125_S	0.89 (0.68,1.16)	0.374	0.77 (0.55,1.09)	0.146	1.10 (0.69,1.79)	0.689	Exon 3	67 (p < 0.00075)
DQB1_126_H	1.15 (0.64,2.09)	0.65	0.64 (0.25,1.51)	0.321	1.61 (0.61,5.46)	0.376	Exon 3	67 (p < 0.00075)
DQB1_126_Q	0.87 (0.48,1.56)	0.65	1.56 (0.66,3.94)	0.321	0.62 (0.18,1.63)	0.376	Exon 3	67 (p < 0.00075)
DQB1_130_Q	1.26 (0.79,2.05)	0.338	1.30 (0.71,2.38)	0.392	1.14 (0.51,2.76)	0.758	Exon 3	67 (p < 0.00075)
DQB1_130_R	0.60 (0.41,0.87)	0.008	0.84 (0.48,1.48)	0.55	0.64 (0.36,1.11)	0.125	Exon 3	67 (p < 0.00075)
DQB1_130_W	2.35 (1.32,4.41)	0.005	0.61 (0.08,3.16)	0.57	1.78 (0.91,3.80)	0.109	Exon 3	67 (p < 0.00075)
DQB1_135_D	1.03 (0.76,1.41)	0.84	0.89 (0.59,1.34)	0.579	1.31 (0.79,2.15)	0.293	Exon 3	67 (p < 0.00075)
DQB1_135_G	0.97 (0.71,1.32)	0.84	1.12 (0.75,1.68)	0.579	0.77 (0.47,1.27)	0.293	Exon 3	67 (p < 0.00075)
DQB1_140_A	0.99 (0.81,1.21)	0.927	0.95 (0.73,1.22)	0.672	0.95 (0.65,1.38)	0.782	Exon 3	67 (p < 0.00075)
DQB1_140_T	1.01 (0.82,1.24)	0.927	1.06 (0.82,1.36)	0.672	1.05 (0.73,1.54)	0.782	Exon 3	67 (p < 0.00075)
DQB1_167_H	0.96 (0.74,1.24)	0.739	1.13 (0.84,1.52)	0.433	1.12 (0.59,2.18)	0.736	Exon 3	67 (p < 0.00075)
DQB1_167_R	1.04 (0.81,1.35)	0.739	0.89 (0.66,1.2)	0.433	0.89 (0.46,1.69)	0.736	Exon 3	67 (p < 0.00075)
DQB1_182_N	1.01 (0.82,1.24)	0.927	1.06 (0.82,1.36)	0.672	1.05 (0.73,1.54)	0.782	Exon 3	67 (p < 0.00075)
DQB1_182_S	0.99 (0.81,1.21)	0.927	0.95 (0.73,1.22)	0.672	0.95 (0.65,1.38)	0.782	Exon 3	67 (p < 0.00075)
DQB1_185_I	1.06 (0.83,1.35)	0.648	0.90 (0.65,1.25)	0.543	1.08 (0.73,1.62)	0.715	Exon 3	67 (p < 0.00075)
DQB1_185_T	0.95 (0.74,1.20)	0.648	1.11 (0.8,1.55)	0.543	0.93 (0.62,1.38)	0.715	Exon 3	67 (p < 0.00075)
DQB1_197_N	1.05 (0.48,2.36)	0.908	0.67 (0.22,1.71)	0.424			Exon 4	67 (p < 0.00075)
DQB1_197_S	0.60 (0.36,0.96)	0.036	1.54 (0.68,3.91)	0.326	0.57 (0.27,1.12)	0.118	Exon 4	67 (p < 0.00075)
DQB1_203_I	0.87 (0.71,1.05)	0.148	1.04 (0.82,1.34)	0.73	0.79 (0.55,1.13)	0.197	Exon 4	67 (p < 0.00075)
DQB1_203_V	1.06 (0.87,1.29)	0.558	0.97 (0.76,1.24)	0.796	1.12 (0.79,1.60)	0.518	Exon 4	67 (p < 0.00075)
DQB1_220_H	0.87 (0.71,1.05)	0.143	1.07 (0.84,1.37)	0.576	0.75 (0.52,1.08)	0.124	Exon 4	67 (p < 0.00075)
DQB1_220_R	1.06 (0.88,1.29)	0.542	0.94 (0.74,1.2)	0.637	1.17 (0.83,1.67)	0.372	Exon 4	67 (p < 0.00075)
DQB1_221_H	0.87 (0.71,1.05)	0.143	1.07 (0.84,1.37)	0.576	0.75 (0.52,1.08)	0.124	Exon 4	67 (p < 0.00075)
DQB1_221_Q	1.06 (0.88,1.29)	0.542	0.94 (0.74,1.2)	0.637	1.17 (0.83,1.67)	0.372	Exon 4	67 (p < 0.00075)
DQB1_224_Q	0.96 (0.74,1.23)	0.742	1.31 (0.94,1.86)	0.118	0.77 (0.50,1.19)	0.246	Exon 4	67 (p < 0.00075)
DQB1_224_R	0.89 (0.68,1.16)	0.399	0.77 (0.55,1.09)	0.146	1.12 (0.70,1.81)	0.644	Exon 4	67 (p < 0.00075)
DQB1_226.1_.	1.18 (0.70,1.98)	0.53	1.59 (0.87,3.09)	0.147	0.16 (0.01,0.85)	0.083	Exon 5	67 (p < 0.00075)
DQB1_226.1_P	0.85 (0.51,1.42)	0.53	0.63 (0.32,1.15)	0.147	6.21 (1.18,114.37)	0.083	Exon 5	67 (p < 0.00075)
DQB1_226.2_.	1.18 (0.70,1.98)	0.53	1.59 (0.87,3.09)	0.147	0.16 (0.01,0.85)	0.083	Exon 5	67 (p < 0.00075)
DQB1_226.2_Q	0.85 (0.51,1.42)	0.53	0.63 (0.32,1.15)	0.147	6.21 (1.18,114.37)	0.083	Exon 5	67 (p < 0.00075)
DQB1_226.3_.	1.18 (0.70,1.98)	0.53	1.59 (0.87,3.09)	0.147	0.16 (0.01,0.85)	0.083	Exon 5	67 (p < 0.00075)
DQB1_226.3_G	0.85 (0.51,1.42)	0.53	0.63 (0.32,1.15)	0.147	6.21 (1.18,114.37)	0.083	Exon 5	67 (p < 0.00075)
DQB1_226.4_.	1.18 (0.70,1.98)	0.53	1.59 (0.87,3.09)	0.147	0.16 (0.01,0.85)	0.083	Exon 5	67 (p < 0.00075)
DQB1_226.4_P	0.85 (0.51,1.42)	0.53	0.63 (0.32,1.15)	0.147	6.21 (1.18,114.37)	0.083	Exon 5	67 (p < 0.00075)
DQB1_226.5_.	1.18 (0.70,1.98)	0.53	1.59 (0.87,3.09)	0.147	0.16 (0.01,0.85)	0.083	Exon 5	67 (p < 0.00075)
DQB1_226.5_P	0.85 (0.51,1.42)	0.53	0.63 (0.32,1.15)	0.147	6.21 (1.18,114.37)	0.083	Exon 5	67 (p < 0.00075)
DQB1_226.6_.	1.18 (0.70,1.98)	0.53	1.59 (0.87,3.09)	0.147	0.16 (0.01,0.85)	0.083	Exon 5	67 (p < 0.00075)
DQB1_226.6_P	0.85 (0.51,1.42)	0.53	0.63 (0.32,1.15)	0.147	6.21 (1.18,114.37)	0.083	Exon 5	67 (p < 0.00075)
DQB1_226.7_.	1.18 (0.70,1.98)	0.53	1.59 (0.87,3.09)	0.147	0.16 (0.01,0.85)	0.083	Exon 5	67 (p < 0.00075)
DQB1_226.7_A	0.85 (0.51,1.42)	0.53	0.63 (0.32,1.15)	0.147	6.21 (1.18,114.37)	0.083	Exon 5	67 (p < 0.00075)
DQB1_226.8_.	1.18 (0.70,1.98)	0.53	1.59 (0.87,3.09)	0.147	0.16 (0.01,0.85)	0.083	Exon 5	67 (p < 0.00075)
DQB1_226.8_G	0.85 (0.51,1.42)	0.53	0.63 (0.32,1.15)	0.147	6.21 (1.18,114.37)	0.083	Exon 5	67 (p < 0.00075)
DRB1_96_E	0.85 (0.59,1.20)	0.346	0.89 (0.59,1.34)	0.581	1.33 (0.62,3.05)	0.477	Exon 3	32 (p < 0.0016)
DRB1_96_H	1.08 (0.89,1.32)	0.427	1.10 (0.85,1.41)	0.472	0.91 (0.63,1.30)	0.616	Exon 3	32 (p < 0.0016)
DRB1_96_Q	1.04 (0.81,1.35)	0.74	0.97 (0.69,1.37)	0.88	1.02 (0.66,1.60)	0.924	Exon 3	32 (p < 0.0016)
DRB1_96_Y	0.91 (0.68,1.21)	0.502	0.96 (0.67,1.37)	0.815	1.01 (0.59,1.79)	0.972	Exon 3	32 (p < 0.0016)
DRB1_98_E	0.77 (0.62,0.96)	0.021	0.95 (0.71,1.25)	0.694	0.65 (0.44,0.96)	0.031	Exon 3	32 (p < 0.0016)
DRB1_98_K	1.30 (1.05,1.63)	0.018	1.08 (0.81,1.43)	0.601	1.50 (1.02,2.21)	0.039	Exon 3	32 (p < 0.0016)
DRB1_104_A	0.77 (0.62,0.96)	0.021	0.95 (0.71,1.25)	0.694	0.65 (0.44,0.96)	0.031	Exon 3	32 (p < 0.0016)
DRB1_104_S	1.30 (1.05,1.63)	0.018	1.08 (0.81,1.43)	0.601	1.50 (1.02,2.21)	0.039	Exon 3	32 (p < 0.0016)
DRB1_112_H	2.13 (0.86,6.05)	0.12	3.22 (0.89,20.75)	0.124	1.29 (0.25,5.94)	0.745	Exon 3	32 (p < 0.0016)
DRB1_112_Y	0.48 (0.15,1.28)	0.161	0.41 (0.06,1.51)	0.236	0.58 (0.11,3.18)	0.51	Exon 3	32 (p < 0.0016)
DRB1_120_N	0.97 (0.74,1.29)	0.854	1.00 (0.70,1.41)	0.983	1.20 (0.71,2.1)	0.515	Exon 3	32 (p < 0.0016)
DRB1_120_S	1.04 (0.79,1.37)	0.79	1.03 (0.73,1.46)	0.858	0.82 (0.47,1.37)	0.456	Exon 3	32 (p < 0.0016)
DRB1_133_L	0.99 (0.75,1.29)	0.918	0.93 (0.65,1.34)	0.708	0.91 (0.58,1.42)	0.665	Exon 3	32 (p < 0.0016)
DRB1_133_R	1.03 (0.78,1.34)	0.854	1.10 (0.77,1.59)	0.591	1.08 (0.69,1.68)	0.727	Exon 3	32 (p < 0.0016)
DRB1_140_A	0.80 (0.65,0.97)	0.027	0.91 (0.70,1.16)	0.435	0.70 (0.49,1.00)	0.049	Exon 3	32 (p < 0.0016)
DRB1_140_T	1.26 (1.03,1.54)	0.023	1.12 (0.87,1.44)	0.37	1.40 (0.99,1.99)	0.058	Exon 3	32 (p < 0.0016)
DRB1_142_M	0.99 (0.75,1.29)	0.918	0.93 (0.65,1.34)	0.708	0.91 (0.58,1.42)	0.665	Exon 3	32 (p < 0.0016)
DRB1_142_V	1.03 (0.78,1.34)	0.854	1.10 (0.77,1.59)	0.591	1.08 (0.69,1.68)	0.727	Exon 3	32 (p < 0.0016)
DRB1_149_H	1.26 (1.04,1.53)	0.019	1.12 (0.88,1.44)	0.366	1.28 (0.91,1.80)	0.157	Exon 3	32 (p < 0.0016)
DRB1_149_Q	0.80 (0.66,0.97)	0.023	0.91 (0.71,1.16)	0.431	0.77 (0.55,1.08)	0.138	Exon 3	32 (p < 0.0016)
DRB1_166_Q	1.80 (0.78,4.48)	0.181	1.44 (0.47,4.54)	0.515	4.86 (0.88,90.86)	0.138	Exon 3	32 (p < 0.0016)
DRB1_166_R	0.66 (0.29,1.43)	0.297	0.93 (0.33,2.70)	0.892	0.18 (0.01,0.99)	0.108	Exon 3	32 (p < 0.0016)
DRB1_180_L	0.91 (0.68,1.21)	0.502	0.96 (0.67,1.37)	0.815	1.01 (0.59,1.79)	0.972	Exon 3	32 (p < 0.0016)
DRB1_180_V	1.12 (0.84,1.49)	0.45	1.08 (0.75,1.54)	0.692	0.96 (0.54,1.65)	0.891	Exon 3	32 (p < 0.0016)
DRB1_181_M	0.79 (0.60,1.03)	0.083	0.99 (0.71,1.38)	0.956	0.61 (0.38,0.97)	0.038	Exon 3	32 (p < 0.0016)
DRB1_181_T	1.28 (0.98,1.67)	0.072	1.04 (0.74,1.45)	0.835	1.58 (1.00,2.52)	0.05	Exon 3	32 (p < 0.0016)
DRB1_189_R	1.17 (0.73,1.86)	0.511	1.12 (0.60,2.15)	0.728	1.71 (0.82,3.55)	0.15	Exon 3	32 (p < 0.0016)
DRB1_189_S	0.88 (0.55,1.41)	0.598	0.98 (0.51,1.87)	0.952	0.55 (0.26,1.15)	0.11	Exon 3	32 (p < 0.0016)
DRB1_231_P	1.80 (0.78,4.48)	0.181	1.44 (0.47,4.54)	0.515	4.86 (0.88,90.86)	0.138	Exon 4	32 (p < 0.0016)
DRB1_231_Q	0.66 (0.29,1.43)	0.297	0.93 (0.33,2.70)	0.892	0.18 (0.01,0.99)	0.108	Exon 4	32 (p < 0.0016)
DRB1_233_R	1.29 (1.06,1.57)	0.01	1.13 (0.88,1.45)	0.347	1.44 (1.03,2.02)	0.036	Exon 4	32 (p < 0.0016)
DRB1_233_T	0.78 (0.64,0.95)	0.012	0.90 (0.70,1.16)	0.411	0.69 (0.49,0.96)	0.03	Exon 4	32 (p < 0.0016)
Significant p-values are bold.

## Sheet: Supplemental Table 3
Supplemental Table 3. LD statistics between pocket residues in DPA1 or DPB1 with significant residues outside of exon 2.
Chain	Position 1	Amino Acid	Position 2	Amino Acid	R2
DPB1	11	G	96	K	0.257
DPB1	11	G	96	R	0.257
DPB1	11	L	96	K	0.257
DPB1	11	L	96	R	0.257
DPB1	11	G	170	I	0.257
DPB1	11	G	170	T	0.257
DPB1	11	L	170	I	0.257
DPB1	11	L	170	T	0.257
DPB1	36	A	96	K	0
DPB1	36	A	96	R	0
DPB1	36	V	96	K	0
DPB1	36	V	96	R	0
DPB1	36	A	170	I	0
DPB1	36	A	170	T	0
DPB1	36	V	170	I	0
DPB1	36	V	170	T	0
DPB1	55	A	96	K	0
DPB1	55	A	96	R	0
DPB1	55	D	96	K	0.003
DPB1	55	D	96	R	0.003
DPB1	55	E	96	K	0.024
DPB1	55	E	96	R	0.024
DPB1	55	A	170	I	0
DPB1	55	A	170	T	0
DPB1	55	D	170	I	0.003
DPB1	55	D	170	T	0.003
DPB1	55	E	170	I	0.024
DPB1	55	E	170	T	0.024
DPB1	69	E	96	K	0.014
DPB1	69	E	96	R	0.014
DPB1	69	K	96	K	0.004
DPB1	69	K	96	R	0.004
DPB1	69	R	96	K	0.03
DPB1	69	R	96	R	0.03
DPB1	69	E	170	I	0.014
DPB1	69	E	170	T	0.014
DPB1	69	K	170	I	0.004
DPB1	69	K	170	T	0.004
DPB1	69	R	170	I	0.03
DPB1	69	R	170	T	0.03
DPB1	76	I	96	K	0.044
DPB1	76	I	96	R	0.044
DPB1	76	M	96	K	0.639
DPB1	76	M	96	R	0.639
DPB1	76	V	96	K	0.549
DPB1	76	V	96	R	0.549
DPB1	76	I	170	I	0.044
DPB1	76	I	170	T	0.044
DPB1	76	M	170	I	0.639
DPB1	76	M	170	T	0.639
DPB1	76	V	170	I	0.549
DPB1	76	V	170	T	0.549
DPB1	84	D	96	K	0.753
DPB1	84	D	96	R	0.753
DPB1	84	G	96	K	0.835
DPB1	84	G	96	R	0.835
DPB1	84	V	96	K	0.028
DPB1	84	V	96	R	0.028
DPB1	84	D	170	I	0.753
DPB1	84	D	170	T	0.753
DPB1	84	G	170	I	0.835
DPB1	84	G	170	T	0.835
DPB1	84	V	170	I	0.028
DPB1	84	V	170	T	0.028
DPA1	11	A	111	K	0.126
DPA1	11	A	111	R	0.126
DPA1	11	M	111	K	0.126
DPA1	11	M	111	R	0.126
DPA1	11	A	127	L	0.125
DPA1	11	A	127	P	0.125
DPA1	11	M	127	L	0.125
DPA1	11	M	127	P	0.125
DPA1	11	A	160	F	0.125
DPA1	11	A	160	V	0.125
DPA1	11	M	160	F	0.125
DPA1	11	M	160	V	0.125
DPA1	11	A	228	P	0.124
DPA1	11	A	228	T	0.124
DPA1	11	M	228	P	0.124
DPA1	11	M	228	T	0.124
DPA1	31	M	111	K	1
DPA1	31	M	111	R	1
DPA1	31	Q	111	K	1
DPA1	31	Q	111	R	1
DPA1	31	M	127	L	0.994
DPA1	31	M	127	P	0.994
DPA1	31	Q	127	L	0.994
DPA1	31	Q	127	P	0.994
DPA1	31	M	160	F	0.994
DPA1	31	M	160	V	0.994
DPA1	31	Q	160	F	0.994
DPA1	31	Q	160	V	0.994
DPA1	31	M	228	P	0.994
DPA1	31	M	228	T	0.994
DPA1	31	Q	228	P	0.994
DPA1	31	Q	228	T	0.994

## Sheet: Supplemental Table 4
Supplemental Table 4. Haplotype sensitivity analysis of the first five haplotypes displayed in Table 3.
	All Subjects		White		Black
DPA1~DPB1 haplotype	OR (95% CI)	p-value	OR (95% CI)	p-value	OR (95% CI)	p-value
DPA1*01:03~DPB1*02:01	0.83 (0.58,1.17)	0.278456	1.07 (0.73,1.56)	0.74378	0.91 (0.32,2.53)	0.850739
DPA1*01:03~DPB1*03:01	0.73 (0.49,1.09)	0.123007	0.97 (0.62,1.51)	0.879911	0.62 (0.22,1.72)	0.36014
DPA1*01:03~DPB1*04:01	0.62 (0.49,0.77)	1.84e-05	0.75 (0.58,0.97)	0.0297341	0.59 (0.32,1.08)	0.0874561
DPA1*01:03~DPB1*04:02	0.72 (0.50,1.06)	0.0955199	1.02 (0.68,1.53)	0.932854	0.38 (0.10,1.47)	0.161847
DPA1*01:03~DPB1*06:01	1.43 (0.51,3.97)	0.493974	2.01 (0.65,6.22)	0.228186	0.49 (0.03,8.00)	0.619973
Table 3 utilized an expectation maximization algorithm (haplo.em) to determine if the alleles were in cis position thereby presuming that the DPA1 allele and the DPB1 allele could be cis heterozygote for the haplotype. This method has a chance to over specify the heterozygote haplotype. For this sensitivity analysis, the cis heterozygote was only assumed if one of the alleles was heterozygote and…
